# Supplementary material for: Large-scale mitochondrial DNA analysis of native honey bee Apis mellifera populations reveals a new African subgroup private to the South West Indian Ocean islands
Source: BMC Genet. 2017 Jun 2;18:53. doi: 10.1186/s12863-017-0520-8 (PMC5457595; doi:10.1186/s12863-017-0520-8)
Supplement: Supplementary file 2 — Sampling details including location, geo-coordinates, COI-COII and ND2 sequences information for each individual (XLSX 104 kb) [file 12863_2017_520_MOESM2_ESM.xlsx]

## Sheet: Sampling details
Supplementary Table 1 | Sampling details including location, geo-coordinates, COI-COII and ND2 sequences information for each individual
NA	Non available data (not sequenced)
#	IND_ID	Country/Island	Map_ID	Site	Latitude	Longitude	Sampling Date	COI-COII structure	DraI profile	COI-COII haplotype	COI-COII accession	Lineage	ND2 haplotype	ND2 accession
1	Dg25	Madagascar	MDG	MDG02	-12.32	49.31	2011	P0Q	A1	A1_MAD3	KT828418	A	NA	NA
2	Dg01	Madagascar	MDG	MDG03	-12.5	49.2	2011	P0Q	A1	A1_MAD3	KT828418	A	NA	NA
3	Dg03	Madagascar	MDG	MDG03	-12.5	49.2	2011	P0Q	A1	A1_MAD3	KT828418	A	NA	NA
4	Dg04	Madagascar	MDG	MDG03	-12.5	49.2	2011	P0Q	A1	A1_MAD3	KT828418	A	NA	NA
5	Dg05	Madagascar	MDG	MDG04	-12.49	49.21	2011	P0Q	A1	A1_MAD3	KT828418	A	SWIO01	KT828500
6	Dg06	Madagascar	MDG	MDG04	-12.49	49.21	2011	P0Q	A1	A1_MAD3	KT828418	A	NA	NA
7	Dg07	Madagascar	MDG	MDG04	-12.49	49.21	2011	P0Q	A1	A1_MAD15	KT828430	A	SWIO01	KT828500
8	Dg08	Madagascar	MDG	MDG04	-12.49	49.21	2011	P0Q	A1	A1_MAD3	KT828418	A	NA	NA
9	Dg13	Madagascar	MDG	MDG05	-12.5	49.21	2011	P0Q	A1	A1_MAD3	KT828418	A	NA	NA
10	Ab50	Madagascar	MDG	MDG07	-13.21	49	2011	P0Q	A1	A1_MAD10	KT828425	A	SWIO01	KT828500
11	Ab51	Madagascar	MDG	MDG07	-13.21	49	2011	P0Q	A1	A1_MAD10	KT828425	A	NA	NA
12	Ab52	Madagascar	MDG	MDG07	-13.21	49	2011	P0Q	A1	A1_MAD3	KT828418	A	NA	NA
13	NB43	Madagascar	MDG	MDG08	-13.39	48.27	2011	P0Q	A1	A1_MAD3	KT828418	A	NA	NA
14	NB44	Madagascar	MDG	MDG08	-13.39	48.27	2011	P0Q	A1	A1_MAD3	KT828418	A	NA	NA
15	NB45	Madagascar	MDG	MDG08	-13.39	48.27	2011	P0Q	A1	A1_MAD3	KT828418	A	NA	NA
16	Aj33	Madagascar	MDG	MDG09	-13.65	48.59	2011	P0Q	A1	A1_MAD3	KT828418	A	NA	NA
17	Aj34	Madagascar	MDG	MDG09	-13.65	48.59	2011	P0Q	A1	A1_MAD6	KT828421	A	SWIO01	KT828500
18	Aj35	Madagascar	MDG	MDG09	-13.65	48.59	2011	P0Q	A1	A1_MAD3	KT828418	A	SWIO01	KT828500
19	Sb141	Madagascar	MDG	MDG11	-14.27	50.15	2011	P0Q	A1	A1_MAD9	KT828424	A	SWIO01	KT828500
20	Sb142	Madagascar	MDG	MDG11	-14.27	50.15	2011	P0Q	A1	A1_MAD8	KT828423	A	SWIO01	KT828500
21	Sb143	Madagascar	MDG	MDG11	-14.27	50.15	2011	P0Q	A1	A1_MAD15	KT828430	A	SWIO01	KT828500
22	Sb078	Madagascar	MDG	MDG14	-14.27	50.14	2011	P0Q	A1	A1_MAD5	KT828420	A	SWIO01	KT828500
23	Sb079	Madagascar	MDG	MDG14	-14.27	50.14	2011	P0Q	A1	A1_MAD3	KT828418	A	NA	NA
24	Sb080	Madagascar	MDG	MDG14	-14.27	50.14	2011	P0Q	A1	A1_MAD3	KT828418	A	NA	NA
25	Sb088	Madagascar	MDG	MDG15	-14.32	50.08	2011	P0Q	A1	A1_MAD3	KT828418	A	SWIO01	KT828500
26	Sb089	Madagascar	MDG	MDG15	-14.32	50.08	2011	P0Q	A1	A1_MAD3	KT828418	A	NA	NA
27	Sb090	Madagascar	MDG	MDG15	-14.32	50.08	2011	P0Q	A1	A1_MAD3	KT828418	A	NA	NA
28	Sb091	Madagascar	MDG	MDG15	-14.32	50.08	2011	P0Q	A1	A1_MAD3	KT828418	A	NA	NA
29	Sb092	Madagascar	MDG	MDG15	-14.32	50.08	2011	P0Q	A1	A1_MAD3	KT828418	A	NA	NA
30	Sb086	Madagascar	MDG	MDG16	-14.32	50.19	2011	P0Q	A1	A1_MAD3	KT828418	A	NA	NA
31	Sb087	Madagascar	MDG	MDG16	-14.32	50.19	2011	P0Q	A1	A1_MAD3	KT828418	A	NA	NA
32	At60	Madagascar	MDG	MDG18	-14.92	50.3	2011	P0Q	A1	A1_MAD5	KT828420	A	SWIO01	KT828500
33	At61	Madagascar	MDG	MDG18	-14.92	50.3	2011	P0Q	A1	A1_MAD7	KT828422	A	NA	NA
34	At62	Madagascar	MDG	MDG18	-14.92	50.3	2011	P0Q	A1	A1_MAD3	KT828418	A	NA	NA
35	Bef01	Madagascar	MDG	MDG19	-15.16	48.45	2011	P0Q	A1	A1_MAD3	KT828418	A	NA	NA
36	Bef02	Madagascar	MDG	MDG19	-15.16	48.45	2011	P0Q	A1	A1_MAD4	KT828419	A	NA	NA
37	Bef03	Madagascar	MDG	MDG19	-15.16	48.45	2011	P0Q	A1	A1_MAD3	KT828418	A	NA	NA
38	Bef04	Madagascar	MDG	MDG19	-15.16	48.45	2011	P0Q	A1	A1_MAD3	KT828418	A	NA	NA
39	Bo01	Madagascar	MDG	MDG20	-15.7	46.36	2011	P0Q	A1	A1_MAD3	KT828418	A	NA	NA
40	Bo02	Madagascar	MDG	MDG20	-15.7	46.36	2011	P0Q	A1	A1_MAD3	KT828418	A	NA	NA
41	Bo03	Madagascar	MDG	MDG20	-15.7	46.36	2011	P0Q	A1	A1_MAD3	KT828418	A	NA	NA
42	Bo18	Madagascar	MDG	MDG21	-15.72	46.33	2011	P0Q	A1	A1_MAD3	KT828418	A	SWIO01	KT828500
43	Bo19	Madagascar	MDG	MDG21	-15.72	46.33	2011	P0Q	A1	A1_MAD3	KT828418	A	NA	NA
44	Bo20	Madagascar	MDG	MDG21	-15.72	46.33	2011	P0Q	A1	A1_MAD3	KT828418	A	NA	NA
45	Bo21	Madagascar	MDG	MDG21	-15.72	46.33	2011	P0Q	A1	A1_MAD3	KT828418	A	NA	NA
46	Bo22	Madagascar	MDG	MDG21	-15.72	46.33	2011	P0Q	A1	A1_MAD3	KT828418	A	NA	NA
47	Bo24	Madagascar	MDG	MDG21	-15.72	46.33	2011	P0Q	A1	A1_MAD3	KT828418	A	NA	NA
48	Bo25	Madagascar	MDG	MDG21	-15.72	46.33	2011	P0Q	A1	A1_MAD3	KT828418	A	NA	NA
49	Bo26	Madagascar	MDG	MDG22	-16.37	47.05	2011	P0Q	A1	A1_MAD3	KT828418	A	NA	NA
50	Bo27	Madagascar	MDG	MDG22	-16.37	47.05	2011	P0Q	A1	A1_MAD3	KT828418	A	NA	NA
51	Bo28	Madagascar	MDG	MDG22	-16.37	47.05	2011	P0Q	A1	A1_MAD10	KT828425	A	SWIO01	KT828500
52	Bo29	Madagascar	MDG	MDG22	-16.37	47.05	2011	P0Q	A1	A1_MAD3	KT828418	A	NA	NA
53	Bo30	Madagascar	MDG	MDG22	-16.37	47.05	2011	P0Q	A1	A1_MAD3	KT828418	A	NA	NA
54	M1	Madagascar	MDG	MDG22	-16.37	47.05	2011	P0Q	A64	A64 (ex A1_MAD13)	KT828428	A	NA	NA
55	Bo36	Madagascar	MDG	MDG23	-16.34	46.86	2011	P0QQ	A4	A4_MAD2	KT828452	A	SWIO02	KT828501
56	Bo37	Madagascar	MDG	MDG23	-16.34	46.86	2011	P0Q	A1	A1_MAD3	KT828418	A	NA	NA
57	Bo38	Madagascar	MDG	MDG23	-16.34	46.86	2011	P0Q	A1	A1_MAD3	KT828418	A	NA	NA
58	FERant05	Madagascar	MDG	MDG24	-17.24	49.44	2011	P0Q	A1	A1_MAD3	KT828418	A	NA	NA
59	FERant06	Madagascar	MDG	MDG24	-17.24	49.44	2011	P0Q	A1	A1_MAD3	KT828418	A	NA	NA
60	FERant07	Madagascar	MDG	MDG24	-17.24	49.44	2011	P0Q	A1	A1_MAD3	KT828418	A	NA	NA
61	FERant08	Madagascar	MDG	MDG24	-17.24	49.44	2011	P0Q	A1	A1_MAD3	KT828418	A	NA	NA
62	FERant09	Madagascar	MDG	MDG24	-17.24	49.44	2011	P0Q	A1	A1_MAD3	KT828418	A	NA	NA
63	FERant11	Madagascar	MDG	MDG24	-17.24	49.44	2011	P0Q	A1	A1_MAD3	KT828418	A	NA	NA
64	FEMaha17	Madagascar	MDG	MDG25	-17.49	49.46	2011	P0Q	A1	A1_MAD3	KT828418	A	NA	NA
65	FEMaha18	Madagascar	MDG	MDG25	-17.49	49.46	2011	P0Q	A1	A1_MAD3	KT828418	A	NA	NA
66	FEMaha19	Madagascar	MDG	MDG25	-17.49	49.46	2011	P0Q	A1	A1_MAD3	KT828418	A	NA	NA
67	FETve01	Madagascar	MDG	MDG28	-17.77	49.41	2011	P0Q	A1	A1_MAD3	KT828418	A	NA	NA
68	FETve02	Madagascar	MDG	MDG28	-17.77	49.41	2011	P0Q	A1	A1_MAD3	KT828418	A	NA	NA
69	FETve03	Madagascar	MDG	MDG28	-17.77	49.41	2011	P0Q	A1	A1_MAD3	KT828418	A	NA	NA
70	FETve04	Madagascar	MDG	MDG28	-17.77	49.41	2011	P0Q	A1	A1_MAD3	KT828418	A	NA	NA
71	BVIL01	Madagascar	MDG	MDG29	-18.74	48.98	2011	P0Q	A64	A64 (ex A1_MAD13)	KT828428	A	SWIO01	KT828500
72	BVIL02	Madagascar	MDG	MDG29	-18.74	48.98	2011	P0Q	A1	A1_MAD3	KT828418	A	NA	NA
73	MOGA01	Madagascar	MDG	MDG30	-18.95	48.24	2011	P0Q	A1	A1_MAD3	KT828418	A	NA	NA
74	Mlina01	Madagascar	MDG	MDG31	-18.34	47.88	2011	P0Q	A1	A1_MAD3	KT828418	A	NA	NA
75	Mlina02	Madagascar	MDG	MDG31	-18.34	47.88	2011	P0Q	A1	A1_MAD3	KT828418	A	NA	NA
76	Mlina03	Madagascar	MDG	MDG31	-18.34	47.88	2011	P0Q	A1	A1_MAD3	KT828418	A	NA	NA
77	TNAtsy01	Madagascar	MDG	MDG32	-18.62	47.68	2011	P0Q	A1	A1_MAD3	KT828418	A	NA	NA
78	TNAheno10	Madagascar	MDG	MDG34	-18.78	47.8	2011	P0Q	A1	A1_MAD3	KT828418	A	NA	NA
79	TNBho01	Madagascar	MDG	MDG35	-18.82	47.72	2011	P0Q	A1	A1_MAD3	KT828418	A	NA	NA
80	TNAnje01	Madagascar	MDG	MDG36	-18.84	47.7	2011	P0Q	A1	A1_MAD3	KT828418	A	NA	NA
81	TNInc01	Madagascar	MDG	MDG37	-18.87	47.71	2011	P0Q	A1	A1_MAD3	KT828418	A	NA	NA
82	TNInc02	Madagascar	MDG	MDG37	-18.87	47.71	2011	P0Q	A1	A1_MAD3	KT828418	A	NA	NA
83	TNInc03	Madagascar	MDG	MDG37	-18.87	47.71	2011	P0Q	A1	A1_MAD3	KT828418	A	NA	NA
84	TNMka01	Madagascar	MDG	MDG38	-18.9	47.89	2011	P0Q	A1	A1_MAD3	KT828418	A	NA	NA
85	TNALA06	Madagascar	MDG	MDG39	-18.8	47.42	2011	P0Q	A1	A1_MAD3	KT828418	A	NA	NA
86	TNALA07	Madagascar	MDG	MDG39	-18.8	47.42	2011	P0Q	A1	A1_MAD3	KT828418	A	NA	NA
87	TNIV01	Madagascar	MDG	MDG40	-18.88	47.46	2011	P0Q	A1	A1_MAD3	KT828418	A	NA	NA
88	TNIV02	Madagascar	MDG	MDG40	-18.88	47.46	2011	P0Q	A1	A1_MAD3	KT828418	A	NA	NA
89	TNIV04	Madagascar	MDG	MDG40	-18.88	47.46	2011	P0Q	A1	A1_MAD3	KT828418	A	NA	NA
90	TNIV05	Madagascar	MDG	MDG40	-18.88	47.46	2011	P0Q	A1	A1_MAD3	KT828418	A	NA	NA
91	TNIV08	Madagascar	MDG	MDG40	-18.88	47.46	2011	P0Q	A1	A1_MAD3	KT828418	A	NA	NA
92	TNIV09	Madagascar	MDG	MDG40	-18.88	47.46	2011	P0Q	A1	A1_MAD3	KT828418	A	NA	NA
93	TNIV10	Madagascar	MDG	MDG40	-18.88	47.46	2011	P0Q	A1	A1_MAD3	KT828418	A	NA	NA
94	TNIV11	Madagascar	MDG	MDG40	-18.88	47.46	2011	P0Q	A1	A1_MAD3	KT828418	A	NA	NA
95	TNIV23	Madagascar	MDG	MDG40	-18.88	47.46	2011	P0Q	A1	A1_MAD3	KT828418	A	NA	NA
96	TNIV24	Madagascar	MDG	MDG40	-18.88	47.46	2011	P0Q	A1	A1_MAD3	KT828418	A	NA	NA
97	TNCp01	Madagascar	MDG	MDG41	-18.91	47.55	2011	P0Q	A1	A1_MAD11	KT828426	A	NA	NA
98	TNCp02	Madagascar	MDG	MDG41	-18.91	47.55	2011	P0Q	A1	A1_MAD3	KT828418	A	NA	NA
99	TNAsina01	Madagascar	MDG	MDG42	-19.18	47.6	2011	P0Q	A1	A1_MAD3	KT828418	A	NA	NA
100	TNAsina02	Madagascar	MDG	MDG42	-19.18	47.6	2011	P0Q	A1	A1_MAD3	KT828418	A	NA	NA
101	TNAsina03	Madagascar	MDG	MDG42	-19.18	47.6	2011	P0Q	A1	A1_MAD3	KT828418	A	NA	NA
102	It01	Madagascar	MDG	MDG43	-19.03	46.8	2011	P0Q	A1	A1_MAD3	KT828418	A	NA	NA
103	It02	Madagascar	MDG	MDG43	-19.03	46.8	2011	P0Q	A1	A1_MAD3	KT828418	A	SWIO01	KT828500
104	It03	Madagascar	MDG	MDG43	-19.03	46.8	2011	P0Q	A1	A1_MAD3	KT828418	A	NA	NA
105	It31	Madagascar	MDG	MDG43	-19.03	46.8	2011	P0Q	A1	A1_MAD3	KT828418	A	NA	NA
106	Tdidy01	Madagascar	MDG	MDG44	-18.77	46.05	2011	P0Q	A1	A1_MAD3	KT828418	A	NA	NA
107	Tdidy02	Madagascar	MDG	MDG44	-18.77	46.05	2011	P0Q	A1	A1_MAD14	KT828429	A	SWIO01	KT828500
108	Tdidy03	Madagascar	MDG	MDG44	-18.77	46.05	2011	P0Q	A1	A1_MAD3	KT828418	A	NA	NA
109	Vk052	Madagascar	MDG	MDG45	-19.37	47.43	2011	P0Q	A1	A1_MAD3	KT828418	A	NA	NA
110	Vk053	Madagascar	MDG	MDG45	-19.37	47.43	2011	P0Q	A1	A1_MAD3	KT828418	A	NA	NA
111	Vk016	Madagascar	MDG	MDG48	-19.76	46.89	2011	P0Q	A1	A1_MAD3	KT828418	A	NA	NA
112	Vk017	Madagascar	MDG	MDG48	-19.76	46.89	2011	P0Q	A1	A1_MAD3	KT828418	A	NA	NA
113	Vk001	Madagascar	MDG	MDG49	-19.77	46.84	2011	P0Q	A1	A1_MAD3	KT828418	A	NA	NA
114	Vk002	Madagascar	MDG	MDG49	-19.77	46.84	2011	P0Q	A1	A1_MAD3	KT828418	A	NA	NA
115	Vk003	Madagascar	MDG	MDG49	-19.77	46.84	2011	P0Q	A1	A1_MAD3	KT828418	A	NA	NA
116	Vk023	Madagascar	MDG	MDG50	-19.88	47.04	2011	P0Q	A1	A1_MAD3	KT828418	A	NA	NA
117	Vk024	Madagascar	MDG	MDG50	-19.88	47.04	2011	P0Q	A1	A1_MAD3	KT828418	A	NA	NA
118	Vk025	Madagascar	MDG	MDG50	-19.88	47.04	2011	P0Q	A1	A1_MAD3	KT828418	A	NA	NA
119	AbosAmb03	Madagascar	MDG	MDG53	-20.53	47.25	2011	P0Q	A1	A1_MAD3	KT828418	A	NA	NA
120	Man01	Madagascar	MDG	MDG65	-22.2	47.93	2011	P0Q	A1	A1_MAD3	KT828418	A	NA	NA
121	Man02	Madagascar	MDG	MDG65	-22.2	47.93	2011	P0Q	A1	A1_MAD3	KT828418	A	NA	NA
122	Man03	Madagascar	MDG	MDG65	-22.2	47.93	2011	P0Q	A1	A1_MAD3	KT828418	A	NA	NA
123	Tu02	Madagascar	MDG	MDG66	-23.36	43.69	2011	P0QQ	A4	A4_MAD1	KT828451	A	SWIO01	KT828500
124	Tu03	Madagascar	MDG	MDG66	-23.36	43.69	2011	P0Q	A1	A1_MAD3	KT828418	A	NA	NA
125	Tu04	Madagascar	MDG	MDG66	-23.36	43.69	2011	P0Q	A1	A1_MAD3	KT828418	A	NA	NA
126	Tu10	Madagascar	MDG	MDG66	-23.36	43.69	2011	P0Q	A1	A1_MAD12	KT828427	A	SWIO01	KT828500
127	Tu22	Madagascar	MDG	MDG66	-23.36	43.69	2011	P0Q	A1	A1_MAD3	KT828418	A	NA	NA
128	Tu34	Madagascar	MDG	MDG67	-23.5	44.51	2011	P0Q	A1	A1_MAD3	KT828418	A	NA	NA
129	Tu43	Madagascar	MDG	MDG67	-23.5	44.51	2011	P0Q	A1	A1_MAD3	KT828418	A	NA	NA
130	Tu44	Madagascar	MDG	MDG67	-23.5	44.51	2011	P0Q	A1	A1_MAD3	KT828418	A	NA	NA
131	Tu45	Madagascar	MDG	MDG67	-23.5	44.51	2011	P0Q	A1	A1_MAD3	KT828418	A	SWIO01	KT828500
132	Tg116	Madagascar	MDG	MDG68	-24.79	47.09	2011	P0Q	A1	A1_MAD3	KT828418	A	NA	NA
133	Tg117	Madagascar	MDG	MDG68	-24.79	47.09	2011	P0Q	A1	A1_MAD3	KT828418	A	NA	NA
134	Tg118	Madagascar	MDG	MDG68	-24.79	47.09	2011	P0Q	A1	A1_MAD3	KT828418	A	NA	NA
135	Tg001	Madagascar	MDG	MDG73	-25.01	46.99	2011	P0Q	A1	A1_MAD3	KT828418	A	NA	NA
136	Tg002	Madagascar	MDG	MDG73	-25.01	46.99	2011	P0Q	A1	A1_MAD3	KT828418	A	NA	NA
137	Tg003	Madagascar	MDG	MDG73	-25.01	46.99	2011	P0Q	A1	A1_MAD16	KT828431	A	SWIO01	KT828500
138	Tg039	Madagascar	MDG	MDG74	-25.01	46.89	2011	P0Q	A1	A1_MAD3	KT828418	A	NA	NA
139	Tg041	Madagascar	MDG	MDG74	-25.01	46.89	2011	P0Q	A1	A1_MAD3	KT828418	A	NA	NA
140	Tg042	Madagascar	MDG	MDG74	-25.01	46.89	2011	P0Q	A1	A1_MAD9	KT828424	A	SWIO01	KT828500
141	Tg037	Madagascar	MDG	MDG75	-25.05	46.77	2011	P0Q	A1	A1_MAD3	KT828418	A	NA	NA
142	Tg038	Madagascar	MDG	MDG75	-25.05	46.77	2011	P0Q	A1	A1_MAD3	KT828418	A	SWIO01	KT828500
143	ISM_03	Madagascar	MDG	MDG77	-16.905636	49.904939	2014	P0Q	A1	A1_MAD3	KT828418	A	NA	NA
144	ISM_04	Madagascar	MDG	MDG77	-16.905636	49.904939	2014	P0Q	A1	A1_MAD3	KT828418	A	NA	NA
145	ISM_07	Madagascar	MDG	MDG77	-16.905636	49.904939	2014	P0Q	A1	A1_MAD3	KT828418	A	SWIO01	KT828500
146	ISM_08	Madagascar	MDG	MDG77	-16.905636	49.904939	2014	P0Q	A1	A1_MAD3	KT828418	A	NA	NA
147	ISM_09	Madagascar	MDG	MDG77	-16.905636	49.904939	2014	P0Q	A1	A1_MAD3	KT828418	A	NA	NA
148	AF085.1	Madagascar	MDG	MDG78	-16.1	49.3	July 1996	P0Q	A1	A1_MAD3	KT828418	A	NA	NA
149	AF088.1	Madagascar	MDG	MDG78	-16.1	49.3	July 1996	P0Q	A1	A1_MAD3	KT828418	A	NA	NA
150	AF090.1	Madagascar	MDG	MDG78	-16.1	49.3	July 1996	P0Q	A1	A1_MAD3	KT828418	A	NA	NA
151	AF091.2	Madagascar	MDG	MDG78	-16.1	49.3	July 1996	P0Q	A1	A1_MAD3	KT828418	A	NA	NA
152	AF094.1	Madagascar	MDG	MDG78	-16.1	49.3	July 1996	P0Q	A1	A1_MAD3	KT828418	A	NA	NA
153	AF096.1	Madagascar	MDG	MDG78	-16.1	49.3	July 1996	P0Q	A1	A1_MAD3	KT828418	A	NA	NA
154	AF006	Madagascar	MDG	MDG79	-17	47	May 1998	P0Q	A1	A1_MAD3	KT828418	A	NA	NA
155	AF100.1	Madagascar	MDG	MDG80	-18.55	47.47	July 1997	P0Q	A1	A1_MAD3	KT828418	A	NA	NA
156	AF103.2	Madagascar	MDG	MDG81	-18.55	47.31	July 1997	P0Q	A1	A1_MAD3	KT828418	A	NA	NA
157	AF108.2	Madagascar	MDG	MDG81	-18.55	47.31	July 1997	P0Q	A1	A1_MAD3	KT828418	A	NA	NA
158	AF113.1	Madagascar	MDG	MDG81	-18.55	47.31	July 1997	P0Q	A1	A1_MAD3	KT828418	A	NA	NA
159	AF122.1	Madagascar	MDG	MDG81	-18.55	47.31	July 1997	P0Q	A1	A1_MAD3	KT828418	A	NA	NA
160	AF122.2	Madagascar	MDG	MDG81	-18.55	47.31	July 1997	P0Q	A1	A1_MAD3	KT828418	A	NA	NA
161	AF126.1	Madagascar	MDG	MDG81	-18.55	47.31	July 1997	P0Q	A1	A1_MAD3	KT828418	A	NA	NA
162	AF126.2	Madagascar	MDG	MDG81	-18.55	47.31	July 1997	P0Q	A1	A1_MAD3	KT828418	A	NA	NA
163	AF128.2	Madagascar	MDG	MDG81	-18.55	47.31	July 1997	P0Q	A1	A1_MAD3	KT828418	A	NA	NA
164	AF130.2	Madagascar	MDG	MDG81	-18.55	47.31	July 1997	P0Q	A1	A1_MAD3	KT828418	A	NA	NA
165	RUN2065	La Réunion	REU	REU001	-20.920023	55.395901	October 2012	P0Q	A1	A1_MAD3	KT828418	A	NA	NA
166	RUN1705	La Réunion	REU	REU002	-20.904141	55.392374	April 2012	P0Q	A1	A1_MAD3	KT828418	A	NA	NA
167	RUN1911	La Réunion	REU	REU004	-20.89599	55.45556	July 2012	P0Q	A1	A1_MAD3	KT828418	A	NA	NA
168	RUN1132	La Réunion	REU	REU005	-20.92265	55.463433	January 2012	P0Q	A1	A1_REU1	KT828432	A	SWIO01	KT828500
169	RUN1140	La Réunion	REU	REU005	-20.92265	55.463433	January 2012	P0Q	A1	A1_MAD3	KT828418	A	NA	NA
170	RUN1154	La Réunion	REU	REU005	-20.92265	55.463433	January 2012	P0Q	A1	A1_MAD3	KT828418	A	NA	NA
171	RUN0002	La Réunion	REU	REU007	-20.9094	55.480067	December 2011	P0Q	A1	A1_MAD3	KT828418	A	NA	NA
172	RUN1910	La Réunion	REU	REU009	-20.926914	55.544788	July 2012	P0Q	A1	A1_MAD3	KT828418	A	NA	NA
173	RUN0970	La Réunion	REU	REU010	-20.925402	55.548766	January 2012	P0Q	A1	A1_MAD3	KT828418	A	NA	NA
174	RUN0067	La Réunion	REU	REU011	-20.915467	55.610533	December 2011	P0Q	A1	A1_MAD3	KT828418	A	NA	NA
175	RUN0101	La Réunion	REU	REU011	-20.915467	55.610533	December 2011	P0Q	A1	A1_MAD3	KT828418	A	NA	NA
176	RUN0369	La Réunion	REU	REU012	-20.97518	55.57577	December 2011	P0Q	A1	A1_MAD3	KT828418	A	NA	NA
177	RUN0038	La Réunion	REU	REU013	-20.946767	55.668267	December 2011	P0Q	A1	A1_MAD3	KT828418	A	NA	NA
178	RUN0060	La Réunion	REU	REU013	-20.946767	55.668267	December 2011	P0Q	A1	A1_MAD3	KT828418	A	NA	NA
179	RUN1100	La Réunion	REU	REU014	-20.980092	55.662855	February 2012	P0Q	A1	A1_MAD3	KT828418	A	NA	NA
180	RUN1472	La Réunion	REU	REU014	-20.980092	55.662855	February 2012	P0Q	A1	A1_MAD3	KT828418	A	NA	NA
181	RUN1490	La Réunion	REU	REU014	-20.980092	55.662855	February 2012	P0Q	A1	A1_MAD3	KT828418	A	NA	NA
182	RUN0109	La Réunion	REU	REU015	-21.0052	55.6289	December 2011	P0Q	A1	A1_MAD3	KT828418	A	NA	NA
183	RUN0013	La Réunion	REU	REU017	-21.029733	55.698467	December 2011	P0Q	A1	A1_MAD3	KT828418	A	NA	NA
184	RUN1197	La Réunion	REU	REU019	-21.038583	55.667783	January 2012	P0Q	A1	A1_MAD3	KT828418	A	NA	NA
185	RUN1214	La Réunion	REU	REU019	-21.038583	55.667783	January 2012	P0Q	A1	A1_MAD3	KT828418	A	NA	NA
186	RUN1157	La Réunion	REU	REU020	-21.048833	55.659467	January 2012	P0Q	A1	A1_MAD3	KT828418	A	NA	NA
187	RUN1176_2	La Réunion	REU	REU020	-21.048833	55.659467	January 2012	P0Q	A1	A1_MAD3	KT828418	A	NA	NA
188	RUN1181	La Réunion	REU	REU020	-21.048833	55.659467	January 2012	P0Q	A1	A1_MAD3	KT828418	A	NA	NA
189	RUN0853	La Réunion	REU	REU021	-21.042267	55.6866	January 2012	P0Q	A1	A1_MAD3	KT828418	A	NA	NA
190	RUN0875_2	La Réunion	REU	REU021	-21.042267	55.6866	January 2012	P0Q	A1	A1_MAD3	KT828418	A	NA	NA
191	RUN0008	La Réunion	REU	REU022	-21.041767	55.687633	December 2011	P0Q	A1	A1_MAD3	KT828418	A	NA	NA
192	RUN1920	La Réunion	REU	REU023	-21.040813	55.689246	October 2012	Q	C1-C2	C2_d	KT828498	C	EUR15	KT828533
193	RUN0768	La Réunion	REU	REU025	-21.054936	55.694660	December 2011	P0Q	A1	A1_MAD3	KT828418	A	NA	NA
194	RUN0004	La Réunion	REU	REU027	-21.0989	55.674283	December 2011	P0Q	A1	A1_MAD3	KT828418	A	NA	NA
195	RUN1917	La Réunion	REU	REU028	-21.14965	55.61858	July 2012	P0Q	A1	A1_MAD3	KT828418	A	NA	NA
196	RUN1310	La Réunion	REU	REU029	-21.087683	55.71565	February 2012	P0Q	A1	A1_MAD3	KT828418	A	NA	NA
197	RUN1318	La Réunion	REU	REU029	-21.087683	55.71565	February 2012	P0Q	A1	A1_MAD3	KT828418	A	NA	NA
198	RUN1326	La Réunion	REU	REU029	-21.087683	55.71565	February 2012	P0Q	A1	A1_MAD3	KT828418	A	NA	NA
199	RUN0020	La Réunion	REU	REU030	-21.117433	55.7151	December 2011	P0Q	A1	A1_MAD3	KT828418	A	SWIO01	KT828500
200	RUN0029	La Réunion	REU	REU030	-21.117433	55.7151	December 2011	P0Q	A1	A1_MAD3	KT828418	A	NA	NA
201	RUN0120	La Réunion	REU	REU031	-21.112314	55.726501	November 2011	P0Q	A1	A1_MAD3	KT828418	A	NA	NA
202	RUN0985	La Réunion	REU	REU032	-21.12015	55.753633	January 2012	P0Q	A1	A1_MAD3	KT828418	A	NA	NA
203	RUN0998	La Réunion	REU	REU032	-21.12015	55.753633	January 2012	P0Q	A1	A1_MAD3	KT828418	A	NA	NA
204	RUN1001	La Réunion	REU	REU032	-21.12015	55.753633	January 2012	P0Q	A1	A1_MAD3	KT828418	A	NA	NA
205	RUN1066	La Réunion	REU	REU032	-21.12015	55.753633	January 2012	P0Q	A1	A1_MAD3	KT828418	A	NA	NA
206	RUN0732	La Réunion	REU	REU033	-21.122098	55.776514	December 2011	P0Q	A1	A1_MAD3	KT828418	A	NA	NA
207	RUN0667	La Réunion	REU	REU034	-21.169024	55.824382	December 2011	P0Q	A1	A1_MAD3	KT828418	A	NA	NA
208	RUN0686	La Réunion	REU	REU034	-21.169024	55.824382	December 2011	Q	C1-C2	C2_d	KT828498	C	EUR15	KT828533
209	RUN0391	La Réunion	REU	REU036	-21.352167	55.757283	December 2011	P0Q	A1	A1_MAD3	KT828418	A	NA	NA
210	RUN0419	La Réunion	REU	REU039	-21.3645	55.72375	December 2011	P0Q	A1	A1_MAD3	KT828418	A	SWIO01	KT828500
211	RUN0440	La Réunion	REU	REU039	-21.3645	55.72375	December 2011	P0Q	A1	A1_MAD3	KT828418	A	NA	NA
212	RUN0409	La Réunion	REU	REU040	-21.35465	55.7212	December 2011	P0Q	A1	A1_MAD3	KT828418	A	NA	NA
213	RUN0412	La Réunion	REU	REU040	-21.35465	55.7212	December 2011	PQQ	M4	M4_a	KT828487	M	EUR01	KT828519
214	RUN0825	La Réunion	REU	REU041	-21.360683	55.71805	January 2012	P0Q	A1	A1_MAD3	KT828418	A	NA	NA
215	RUN0495	La Réunion	REU	REU042	-21.354433	55.708083	December 2011	P0Q	A1	A1_MAD3	KT828418	A	NA	NA
216	RUN0535	La Réunion	REU	REU042	-21.354433	55.708083	December 2011	P0Q	A1	A1_MAD3	KT828418	A	NA	NA
217	RUN0540	La Réunion	REU	REU042	-21.354433	55.708083	December 2011	P0Q	A1	A1_MAD3	KT828418	A	NA	NA
218	RUN1109	La Réunion	REU	REU043	-21.363733	55.706467	January 2012	P0Q	A1	A1_MAD3	KT828418	A	NA	NA
219	RUN0937	La Réunion	REU	REU046	-21.3555167	55.6676500	January 2012	Q	C1-C2	C2_b	KT828496	C	EUR13	KT828531
220	RUN0965	La Réunion	REU	REU047	-21.358933	55.662917	January 2012	P0Q	A1	A1_MAD3	KT828418	A	NA	NA
221	RUN0141	La Réunion	REU	REU049	-21.354449	55.646656	November 2011	P0Q	A1	A1_MAD3	KT828418	A	NA	NA
222	RUN0144	La Réunion	REU	REU049	-21.354449	55.646656	November 2011	P0Q	A1	A1_MAD3	KT828418	A	NA	NA
223	RUN1914	La Réunion	REU	REU051	-21.34267	55.63562	July 2012	P0QQ	A4	A4_a	KT828448	A	AFR06	KT828511
224	RUN1916	La Réunion	REU	REU051	-21.34267	55.63562	July 2012	P0Q	A1	A1_MAD3	KT828418	A	NA	NA
225	RUN1229	La Réunion	REU	REU053	-21.285833	55.627683	January 2012	P0Q	A1	A1_MAD3	KT828418	A	NA	NA
226	RUN1240	La Réunion	REU	REU053	-21.285833	55.627683	January 2012	P0Q	A1	A1_MAD3	KT828418	A	NA	NA
227	RUN1246	La Réunion	REU	REU053	-21.285833	55.627683	January 2012	Q	C1-C2	C2_c	KT828497	C	EUR14	KT828532
228	RUN1263	La Réunion	REU	REU053	-21.285833	55.627683	January 2012	P0Q	A1	A1_MAD3	KT828418	A	NA	NA
229	RUN1273_2	La Réunion	REU	REU053	-21.285833	55.627683	January 2012	P0Q	A1	A1_MAD3	KT828418	A	NA	NA
230	RUN1274_2	La Réunion	REU	REU053	-21.285833	55.627683	January 2012	P0Q	A1	A1_MAD3	KT828418	A	NA	NA
231	RUN0314	La Réunion	REU	REU056	-21.331905	55.600614	December 2011	P0Q	A1	A1_MAD3	KT828418	A	NA	NA
232	RUN0326	La Réunion	REU	REU056	-21.331905	55.600614	December 2011	Q	C1-C2	C2_a	KT828495	C	EUR10	KT828528
233	RUN0339	La Réunion	REU	REU056	-21.331905	55.600614	December 2011	P0QQ	A4	A4_a	KT828448	A	NA	NA
234	RUN0348	La Réunion	REU	REU056	-21.331905	55.600614	December 2011	P0Q	A1	A1_MAD3	KT828418	A	NA	NA
235	RUN0351	La Réunion	REU	REU056	-21.331905	55.600614	December 2011	P0Q	A1	A1_MAD3	KT828418	A	NA	NA
236	RUN0352	La Réunion	REU	REU056	-21.331905	55.600614	December 2011	P0QQ	A4	A4_a	KT828448	A	AFR06	KT828511
237	RUN1674	La Réunion	REU	REU057	-21.347596	55.603312	April 2012	P0Q	A1	A1_MAD3	KT828418	A	NA	NA
238	RUN2038	La Réunion	REU	REU058	-21.360931	55.620732	August 2012	P0Q	A1	A1_MAD3	KT828418	A	NA	NA
239	RUN1563	La Réunion	REU	REU059	-21.371456	55.589029	February 2012	P0Q	A1	A1_MAD3	KT828418	A	NA	NA
240	RUN1878	La Réunion	REU	REU060	-21.360975	55.568189	May 2012	P0Q	A1	A1_MAD3	KT828418	A	NA	NA
241	RUN1599	La Réunion	REU	REU061	-21.350529	55.566967	March 2012	P0Q	A1	A1_MAD3	KT828418	A	NA	NA
242	RUN1862	La Réunion	REU	REU062	-21.324936	55.531221	August 2012	P0Q	A1	A1_MAD3	KT828418	A	NA	NA
243	RUN2070	La Réunion	REU	REU063	-21.329415	55.526366	October 2012	P0Q	A1	A1_MAD3	KT828418	A	NA	NA
244	RUN1352	La Réunion	REU	REU064	-21.3413	55.4897	February 2012	P0Q	A1	A1_MAD3	KT828418	A	NA	NA
245	RUN2030	La Réunion	REU	REU066	-21.295599	55.526390	September 2012	P0Q	A1	A1_MAD3	KT828418	A	NA	NA
246	RUN2057	La Réunion	REU	REU068	-21.257244	55.585427	October 2012	P0Q	A1	A1_MAD3	KT828418	A	NA	NA
247	RUN0381	La Réunion	REU	REU069	-21.253760	55.538230	December 2011	P0Q	A1	A1_MAD3	KT828418	A	NA	NA
248	RUN1370	La Réunion	REU	REU070	-21.252579	55.536916	February 2012	P0Q	A1	A1_MAD3	KT828418	A	NA	NA
249	RUN1999	La Réunion	REU	REU071	-21.260643	55.529011	October 2012	P0Q	A1	A1_MAD3	KT828418	A	NA	NA
250	RUN2023	La Réunion	REU	REU072	-21.267114	55.522155	September 2012	P0Q	A1	A1_MAD3	KT828418	A	NA	NA
251	RUN2024	La Réunion	REU	REU072	-21.267114	55.522155	September 2012	P0Q	A1	A1_MAD3	KT828418	A	NA	NA
252	RUN0383	La Réunion	REU	REU073	-21.271203	55.515655	December 2011	P0Q	A1	A1_MAD3	KT828418	A	NA	NA
253	RUN1868	La Réunion	REU	REU074	-21.267361	55.497577	August 2012	P0Q	A1	A1_MAD3	KT828418	A	NA	NA
254	RUN1890	La Réunion	REU	REU079	-21.256099	55.464593	July 2012	P0Q	A1	A1_MAD3	KT828418	A	NA	NA
255	RUN0221	La Réunion	REU	REU080	-21.266691	55.455192	December 2011	P0Q	A1	A1_MAD3	KT828418	A	NA	NA
256	RUN0177	La Réunion	REU	REU082	-21.282597	55.436775	December 2011	P0Q	A1	A1_MAD3	KT828418	A	NA	NA
257	RUN1853	La Réunion	REU	REU083	-21.279283	55.427175	August 2012	P0Q	A1	A1_MAD3	KT828418	A	NA	NA
258	RUN1598	La Réunion	REU	REU084	-21.274	55.436	March 2012	P0Q	A1	A1_MAD3	KT828418	A	NA	NA
259	RUN0194	La Réunion	REU	REU086	-21.257569	55.435186	December 2011	P0Q	A1	A1_MAD3	KT828418	A	NA	NA
260	RUN0559	La Réunion	REU	REU088	-21.244167	55.428806	December 2011	P0Q	A1	A1_MAD3	KT828418	A	NA	NA
261	RUN0570	La Réunion	REU	REU088	-21.244167	55.428806	December 2011	P0Q	A1	A1_MAD3	KT828418	A	NA	NA
262	RUN0280	La Réunion	REU	REU090	-21.235727	55.410614	December 2011	P0Q	A1	A1_MAD3	KT828418	A	NA	NA
263	RUN0281	La Réunion	REU	REU090	-21.235727	55.410614	December 2011	P0QQ	A4	A4_REU1	KT828453	A	NA	NA
264	RUN0283	La Réunion	REU	REU090	-21.235727	55.410614	December 2011	P0QQ	A4	A4_REU1	KT828453	A	SWIO01	KT828500
265	RUN0354	La Réunion	REU	REU094	-21.233247	55.376737	December 2011	P0Q	A1	A1_MAD3	KT828418	A	NA	NA
266	RUN1856	La Réunion	REU	REU095	-21.249251	55.363182	August 2012	P0Q	A1	A1_MAD15	KT828430	A	SWIO01	KT828500
267	RUN0546	La Réunion	REU	REU096	-21.253005	55.362373	December 2011	P0Q	A1	A1_MAD3	KT828418	A	NA	NA
268	RUN0549	La Réunion	REU	REU096	-21.253005	55.362373	December 2011	P0Q	A1	A1_MAD3	KT828418	A	NA	NA
269	RUN1734	La Réunion	REU	REU097	-21.256625	55.376120	April 2012	P0Q	A1	A1_MAD3	KT828418	A	NA	NA
270	RUN1854	La Réunion	REU	REU098	-21.273262	55.377494	August 2012	P0Q	A1	A1_MAD3	KT828418	A	NA	NA
271	RUN1534	La Réunion	REU	REU100	-21.265802	55.337362	February 2012	P0Q	A1	A1_MAD3	KT828418	A	NA	NA
272	RUN0536	La Réunion	REU	REU101	-21.24	55.35139	February 2012	P0Q	A1	A1_MAD3	KT828418	A	NA	NA
273	RUN0544	La Réunion	REU	REU101	-21.24	55.35139	February 2012	P0Q	A1	A1_MAD3	KT828418	A	NA	NA
274	RUN1404	La Réunion	REU	REU102	-21.239817	55.331467	February 2012	Q	C1-C2	C2_c	KT828497	C	EUR14	KT828532
275	RUN1418	La Réunion	REU	REU102	-21.239817	55.331467	February 2012	P0Q	A1	A1_MAD3	KT828418	A	NA	NA
276	RUN1448	La Réunion	REU	REU102	-21.239817	55.331467	February 2012	P0Q	A1	A1_MAD3	KT828418	A	NA	NA
277	RUN2050	La Réunion	REU	REU104	-21.207438	55.359196	October 2012	P0Q	A1	A1_MAD3	KT828418	A	NA	NA
278	RUN0790	La Réunion	REU	REU109	-21.139856	55.308143	January 2012	P0Q	A1	A1_MAD3	KT828418	A	NA	NA
279	RUN0796	La Réunion	REU	REU109	-21.139856	55.308143	January 2012	P0Q	A1	A1_MAD3	KT828418	A	NA	NA
280	RUN0804	La Réunion	REU	REU109	-21.139856	55.308143	January 2012	P0Q	A1	A1_MAD3	KT828418	A	NA	NA
281	RUN0771_2	La Réunion	REU	REU110	-21.138821	55.309204	January 2012	P0Q	A1	A1_MAD3	KT828418	A	NA	NA
282	RUN0775	La Réunion	REU	REU110	-21.138821	55.309204	January 2012	P0Q	A1	A1_MAD3	KT828418	A	NA	NA
283	RUN0783	La Réunion	REU	REU110	-21.138821	55.309204	January 2012	P0Q	A1	A1_MAD3	KT828418	A	NA	NA
284	RUN2058_2	La Réunion	REU	REU115	-21.064288	55.305223	October 2012	P0Q	A1	A1_MAD3	KT828418	A	NA	NA
285	RUN2060	La Réunion	REU	REU115	-21.064288	55.305223	October 2012	P0Q	A1	A1_MAD3	KT828418	A	NA	NA
286	RUN1459	La Réunion	REU	REU116	-21.04605	55.2588	February 2012	P0Q	A1	A1_MAD3	KT828418	A	NA	NA
287	RUN0001	La Réunion	REU	REU117	-21.032710	55.222508	November 2011	P0Q	A1	A1_MAD3	KT828418	A	NA	NA
288	RUN1860	La Réunion	REU	REU119	-20.986935	55.331188	August 2012	P0Q	A1	A1_MAD3	KT828418	A	NA	NA
289	RUN1905	La Réunion	REU	REU122	-21.055065	55.527668	July 2012	P0Q	A1	A1_MAD3	KT828418	A	NA	NA
290	RUN1829	La Réunion	REU	REU124	-21.1363	55.4921	April 2012	P0Q	A1	A1_MAD3	KT828418	A	SWIO01	KT828500
291	RUN1872	La Réunion	REU	REU125	-21.143286	55.487586	May 2012	P0Q	A1	A1_MAD3	KT828418	A	NA	NA
292	RUN1754_2	La Réunion	REU	REU126	-21.1474	55.4699	April 2012	P0Q	A1	A1_MAD3	KT828418	A	NA	NA
293	RUN1581	La Réunion	REU	REU127	-21.18389	55.53222	March 2012	P0Q	A1	A1_MAD3	KT828418	A	NA	NA
294	RUN1585	La Réunion	REU	REU127	-21.18389	55.53222	March 2012	P0Q	A1	A1_MAD3	KT828418	A	SWIO01	KT828500
295	MAU209	Mauritius	MUS	MUS01	-20.38333	57.42111	November 2012	Q	C1-C2	C2_a	KT828495	C	NA	NA
296	MAU210	Mauritius	MUS	MUS02	-20.33194	57.52139	November 2012	P0Q	A1	A1_MAD3	KT828418	A	NA	NA
297	MAU211	Mauritius	MUS	MUS02	-20.33194	57.52139	November 2012	P0Q	A1	A1_MAD3	KT828418	A	NA	NA
298	MAU212	Mauritius	MUS	MUS02	-20.33194	57.52139	November 2012	P0Q	A1	A1_MAD3	KT828418	A	NA	NA
299	MAU213	Mauritius	MUS	MUS02	-20.33194	57.52139	November 2012	P0Q	A1	A1_MAD3	KT828418	A	NA	NA
300	MAU214	Mauritius	MUS	MUS02	-20.33194	57.52139	November 2012	P0Q	A1	A1_MAD3	KT828418	A	NA	NA
301	MAU223	Mauritius	MUS	MUS02	-20.33194	57.52139	November 2012	P0Q	A1	A1_MAD3	KT828418	A	NA	NA
302	MAU224	Mauritius	MUS	MUS02	-20.33194	57.52139	November 2012	P0Q	A1	A1_MAD3	KT828418	A	NA	NA
303	MAU225	Mauritius	MUS	MUS02	-20.33194	57.52139	November 2012	P0QQ	A4	A4_MAD1	KT828451	A	SWIO01	KT828500
304	MAU226	Mauritius	MUS	MUS02	-20.33194	57.52139	November 2012	P0Q	A1	A1_MAD3	KT828418	A	NA	NA
305	MAU227	Mauritius	MUS	MUS02	-20.33194	57.52139	November 2012	P0Q	A1	A1_MAD3	KT828418	A	NA	NA
306	MAU228	Mauritius	MUS	MUS02	-20.33194	57.52139	November 2012	P0Q	A1	A1_MAD3	KT828418	A	NA	NA
307	MAU229	Mauritius	MUS	MUS02	-20.33194	57.52139	November 2012	P0Q	A1	A1_MAD3	KT828418	A	NA	NA
308	MAU158	Mauritius	MUS	MUS03	-20.19583	57.59278	November 2012	Q	C1-C2	C2_a	KT828495	C	NA	NA
309	MAU142	Mauritius	MUS	MUS04	-20.21611	57.53889	November 2012	P0Q	A1	A1_MAD3	KT828418	A	NA	NA
310	MAU143	Mauritius	MUS	MUS04	-20.21611	57.53889	November 2012	P0Q	A1	A1_MAD3	KT828418	A	NA	NA
311	MAU144	Mauritius	MUS	MUS04	-20.21611	57.53889	November 2012	P0Q	A1	A1_MAD3	KT828418	A	NA	NA
312	MAU145	Mauritius	MUS	MUS04	-20.21611	57.53889	November 2012	P0Q	A1	A1_MAD3	KT828418	A	NA	NA
313	MAU146	Mauritius	MUS	MUS04	-20.21611	57.53889	November 2012	P0Q	A1	A1_MAD3	KT828418	A	NA	NA
314	MAU147	Mauritius	MUS	MUS04	-20.21611	57.53889	November 2012	P0Q	A1	A1_MAD3	KT828418	A	NA	NA
315	MAU148	Mauritius	MUS	MUS04	-20.21611	57.53889	November 2012	P0Q	A1	A1_MAD3	KT828418	A	NA	NA
316	MAU149	Mauritius	MUS	MUS04	-20.21611	57.53889	November 2012	P0Q	A65	A65_MUS1	KT828446	A	SWIO01	KT828500
317	MAU150	Mauritius	MUS	MUS04	-20.21611	57.53889	November 2012	P0Q	A1	A1_MAD3	KT828418	A	NA	NA
318	MAU151	Mauritius	MUS	MUS04	-20.21611	57.53889	November 2012	P0Q	A1	A1_MAD3	KT828418	A	NA	NA
319	MAU152	Mauritius	MUS	MUS04	-20.21611	57.53889	November 2012	P0Q	A1	A1_MAD3	KT828418	A	NA	NA
320	MAU153	Mauritius	MUS	MUS04	-20.21611	57.53889	November 2012	P0Q	A1	A1_MAD3	KT828418	A	NA	NA
321	MAU154	Mauritius	MUS	MUS04	-20.21611	57.53889	November 2012	P0Q	A1	A1_MAD3	KT828418	A	NA	NA
322	MAU155	Mauritius	MUS	MUS04	-20.21611	57.53889	November 2012	P0Q	A1	A1_MAD3	KT828418	A	NA	NA
323	MAU156	Mauritius	MUS	MUS04	-20.21611	57.53889	November 2012	P0Q	A1	A1_MAD3	KT828418	A	NA	NA
324	MAU157	Mauritius	MUS	MUS04	-20.216033	57.539552	November 2012	P0Q	A1	A1_MAD3	KT828418	A	NA	NA
325	MAU139	Mauritius	MUS	MUS05	-20.23333	57.49	November 2012	P0Q	A1	A1_MAD3	KT828418	A	NA	NA
326	MAU140	Mauritius	MUS	MUS05	-20.23333	57.49	November 2012	Q	C1-C2	C2_a	KT828495	C	NA	NA
327	MAU141	Mauritius	MUS	MUS05	-20.23333	57.49	November 2012	Q	C1-C2	C1_a	KT828493	C	NA	NA
328	MAU297	Mauritius	MUS	MUS06	-20.242451	57.477089	November 2012	P0Q	A1	A1_MAD3	KT828418	A	NA	NA
329	MAU298	Mauritius	MUS	MUS06	-20.242451	57.477089	November 2012	P0Q	A1	A1_MAD3	KT828418	A	NA	NA
330	MAU299	Mauritius	MUS	MUS06	-20.242451	57.477089	November 2012	P0Q	A1	A1_MAD3	KT828418	A	NA	NA
331	MAU300	Mauritius	MUS	MUS06	-20.242451	57.477089	November 2012	P0Q	A1	A1_MAD3	KT828418	A	NA	NA
332	MAU301	Mauritius	MUS	MUS06	-20.242451	57.477089	November 2012	P0Q	A1	A1_MAD3	KT828418	A	NA	NA
333	MAU304	Mauritius	MUS	MUS06	-20.242451	57.477089	November 2012	P0Q	A1	A1_MAD3	KT828418	A	NA	NA
334	MAU230	Mauritius	MUS	MUS07	-20.23889	57.45111	November 2012	P0Q	A1	A1_MAD3	KT828418	A	NA	NA
335	MAU232	Mauritius	MUS	MUS07	-20.23889	57.45111	November 2012	P0Q	A1	A1_MAD3	KT828418	A	NA	NA
336	MAU234	Mauritius	MUS	MUS07	-20.23889	57.45111	November 2012	P0Q	A1	A1_MAD3	KT828418	A	NA	NA
337	MAU235	Mauritius	MUS	MUS07	-20.23889	57.45111	November 2012	Q	C1-C2	C1_a	KT828493	C	EUR09	KT828527
338	MAU237	Mauritius	MUS	MUS07	-20.23889	57.45111	November 2012	P0Q	A1	A1_MAD3	KT828418	A	NA	NA
339	MAU239	Mauritius	MUS	MUS07	-20.23889	57.45111	November 2012	P0Q	A1	A1_MAD3	KT828418	A	NA	NA
340	MAU241	Mauritius	MUS	MUS07	-20.23889	57.45111	November 2012	P0Q	A1	A1_MAD3	KT828418	A	NA	NA
341	MAU242	Mauritius	MUS	MUS07	-20.23889	57.45111	November 2012	P0Q	A1	A1_MAD3	KT828418	A	NA	NA
342	MAU187	Mauritius	MUS	MUS08	-20.20167	57.42	November 2012	Q	C1-C2	C2_a	KT828495	C	NA	NA
343	MAU188	Mauritius	MUS	MUS08	-20.20167	57.42	November 2012	P0Q	A1	A1_MAD3	KT828418	A	NA	NA
344	MAU189	Mauritius	MUS	MUS08	-20.20167	57.42	November 2012	P0Q	A1	A1_MAD3	KT828418	A	NA	NA
345	MAU190	Mauritius	MUS	MUS08	-20.20167	57.42	November 2012	Q	C1-C2	C2_a	KT828495	C	NA	NA
346	MAU191	Mauritius	MUS	MUS08	-20.20167	57.42	November 2012	P0Q	A1	A1_MAD3	KT828418	A	NA	NA
347	MAU192	Mauritius	MUS	MUS08	-20.20167	57.42	November 2012	P0Q	A1	A1_MAD3	KT828418	A	NA	NA
348	MAU193	Mauritius	MUS	MUS08	-20.20167	57.42	November 2012	PQQ	M7	M7_MUS1	KT828491	M	EUR05	KT828523
349	MAU194	Mauritius	MUS	MUS08	-20.20167	57.42	November 2012	P0Q	A1	A1_MAD3	KT828418	A	NA	NA
350	MAU195	Mauritius	MUS	MUS08	-20.20167	57.42	November 2012	P0Q	A1	A1_MAD3	KT828418	A	NA	NA
351	MAU196	Mauritius	MUS	MUS08	-20.20167	57.42	November 2012	P0Q	A1	A1_MAD3	KT828418	A	NA	NA
352	MAU197	Mauritius	MUS	MUS08	-20.20167	57.42	November 2012	P0Q	A1	A1_MAD3	KT828418	A	NA	NA
353	MAU198	Mauritius	MUS	MUS08	-20.20167	57.42	November 2012	P0Q	A1	A1_MAD3	KT828418	A	NA	NA
354	MAU199	Mauritius	MUS	MUS08	-20.20167	57.42	November 2012	P0Q	A1	A1_MAD3	KT828418	A	NA	NA
355	MAU200	Mauritius	MUS	MUS08	-20.20167	57.42	November 2012	PQQ	M7	M7_MUS1	KT828491	M	NA	NA
356	MAU201	Mauritius	MUS	MUS08	-20.20167	57.42	November 2012	P0Q	A1	A1_MAD3	KT828418	A	NA	NA
357	MAU202	Mauritius	MUS	MUS08	-20.20167	57.42	November 2012	P0Q	A1	A1_MAD3	KT828418	A	NA	NA
358	MAU203	Mauritius	MUS	MUS08	-20.20167	57.42	November 2012	P0Q	A1	A1_MAD3	KT828418	A	NA	NA
359	MAU204	Mauritius	MUS	MUS08	-20.20167	57.42	November 2012	P0Q	A1	A1_MAD3	KT828418	A	NA	NA
360	MAU205	Mauritius	MUS	MUS08	-20.20167	57.42	November 2012	P0Q	A1	A1_MAD3	KT828418	A	NA	NA
361	MAU206	Mauritius	MUS	MUS08	-20.20167	57.42	November 2012	P0Q	A1	A1_MAD3	KT828418	A	NA	NA
362	MAU207	Mauritius	MUS	MUS08	-20.20167	57.42	November 2012	P0Q	A1	A1_MAD3	KT828418	A	NA	NA
363	MAU208	Mauritius	MUS	MUS08	-20.20167	57.42	November 2012	P0Q	A1	A1_MAD3	KT828418	A	NA	NA
364	MAU243	Mauritius	MUS	MUS09	-20.16944	57.45472	November 2012	Q	C1-C2	C2_a	KT828495	C	NA	NA
365	MAU245	Mauritius	MUS	MUS09	-20.16944	57.45472	November 2012	P0Q	A1	A1_MAD3	KT828418	A	NA	NA
366	MAU247	Mauritius	MUS	MUS09	-20.16944	57.45472	November 2012	Q	C1-C2	C2_a	KT828495	C	NA	NA
367	MAU250	Mauritius	MUS	MUS09	-20.16944	57.45472	November 2012	P0Q	A1	A1_MAD3	KT828418	A	SWIO01	KT828500
368	MAU253	Mauritius	MUS	MUS09	-20.16944	57.45472	November 2012	P0Q	A1	A1_MAD3	KT828418	A	NA	NA
369	MAU255	Mauritius	MUS	MUS09	-20.16944	57.45472	November 2012	P0Q	A1	A1_MAD3	KT828418	A	NA	NA
370	MAU258	Mauritius	MUS	MUS09	-20.16944	57.45472	November 2012	Q	C1-C2	C1_a	KT828493	C	NA	NA
371	MAU260	Mauritius	MUS	MUS09	-20.16944	57.45472	November 2012	Q	C1-C2	C2_a	KT828495	C	NA	NA
372	MAU263	Mauritius	MUS	MUS09	-20.16944	57.45472	November 2012	P0Q	A1	A1_MAD3	KT828418	A	NA	NA
373	MAU264	Mauritius	MUS	MUS09	-20.16944	57.45472	November 2012	Q	C1-C2	C2_a	KT828495	C	NA	NA
374	MAU265	Mauritius	MUS	MUS09	-20.16944	57.45472	November 2012	Q	C1-C2	C2_a	KT828495	C	NA	NA
375	MAU266	Mauritius	MUS	MUS09	-20.16944	57.45472	November 2012	Q	C1-C2	C2_a	KT828495	C	NA	NA
376	MAU267	Mauritius	MUS	MUS09	-20.16944	57.45472	November 2012	Q	C1-C2	C2_a	KT828495	C	NA	NA
377	MAU268	Mauritius	MUS	MUS09	-20.16944	57.45472	November 2012	PQQ	M7	M7_MUS1	KT828491	M	NA	NA
378	MAU269	Mauritius	MUS	MUS09	-20.16944	57.45472	November 2012	Q	C1-C2	C2_a	KT828495	C	NA	NA
379	MAU270	Mauritius	MUS	MUS09	-20.16944	57.45472	November 2012	PQQ	M7	M7_MUS1	KT828491	M	EUR05	KT828523
380	MAU271	Mauritius	MUS	MUS09	-20.16944	57.45472	November 2012	Q	C1-C2	C2_a	KT828495	C	NA	NA
381	MAU272	Mauritius	MUS	MUS09	-20.16944	57.45472	November 2012	P0Q	A1	A1_MAD3	KT828418	A	NA	NA
382	MAU161	Mauritius	MUS	MUS10	-20.14833	57.50444	November 2012	P0Q	A1	A1_MAD3	KT828418	A	NA	NA
383	MAU159	Mauritius	MUS	MUS11	-20.14444	57.56222	November 2012	P0Q	A1	A1_MAD3	KT828418	A	NA	NA
384	MAU160	Mauritius	MUS	MUS11	-20.14444	57.56222	November 2012	P0Q	A1	A1_MAD3	KT828418	A	NA	NA
385	MAU168	Mauritius	MUS	MUS12	-20.1	57.54083	November 2012	P0Q	A1	A1_MAD3	KT828418	A	NA	NA
386	MAU169	Mauritius	MUS	MUS12	-20.1	57.54083	November 2012	P0Q	A1	A1_MAD3	KT828418	A	NA	NA
387	MAU170	Mauritius	MUS	MUS12	-20.1	57.54083	November 2012	P0Q	A1	A1_MAD3	KT828418	A	NA	NA
388	MAU171	Mauritius	MUS	MUS12	-20.1	57.54083	November 2012	P0Q	A1	A1_MAD3	KT828418	A	NA	NA
389	MAU172	Mauritius	MUS	MUS12	-20.1	57.54083	November 2012	P0Q	A1	A1_MAD3	KT828418	A	NA	NA
390	MAU173	Mauritius	MUS	MUS12	-20.1	57.54083	November 2012	P0Q	A1	A1_MAD3	KT828418	A	NA	NA
391	MAU174	Mauritius	MUS	MUS12	-20.1	57.54083	November 2012	P0Q	A1	A1_MAD3	KT828418	A	NA	NA
392	MAU175	Mauritius	MUS	MUS12	-20.1	57.54083	November 2012	P0Q	A1	A1_MAD3	KT828418	A	NA	NA
393	MAU176	Mauritius	MUS	MUS12	-20.1	57.54083	November 2012	P0Q	A1	A1_MAD3	KT828418	A	NA	NA
394	MAU177	Mauritius	MUS	MUS12	-20.1	57.54083	November 2012	P0Q	A1	A1_MAD3	KT828418	A	NA	NA
395	MAU178	Mauritius	MUS	MUS12	-20.1	57.54083	November 2012	P0Q	A1	A1_MAD3	KT828418	A	NA	NA
396	MAU179	Mauritius	MUS	MUS12	-20.1	57.54083	November 2012	P0Q	A1	A1_MAD3	KT828418	A	NA	NA
397	MAU180	Mauritius	MUS	MUS12	-20.1	57.54083	November 2012	P0Q	A1	A1_MAD3	KT828418	A	NA	NA
398	MAU181	Mauritius	MUS	MUS12	-20.1	57.54083	November 2012	P0Q	A1	A1_MAD3	KT828418	A	NA	NA
399	MAU182	Mauritius	MUS	MUS12	-20.1	57.54083	November 2012	Q	C1-C2	C1_a	KT828493	C	NA	NA
400	MAU183	Mauritius	MUS	MUS12	-20.1	57.54083	November 2012	P0Q	A1	A1_a	KT828416	A	AFR01	KT828506
401	MAU184	Mauritius	MUS	MUS12	-20.1	57.54083	November 2012	P0Q	A1	A1_MAD3	KT828418	A	NA	NA
402	MAU135	Mauritius	MUS	MUS13	-20.10278	57.58167	November 2012	Q	C1-C2	C2_a	KT828495	C	NA	NA
403	MAU136	Mauritius	MUS	MUS13	-20.10278	57.58167	November 2012	Q	C1-C2	C2_a	KT828495	C	NA	NA
404	MAU137	Mauritius	MUS	MUS13	-20.10278	57.58167	November 2012	Q	C1-C2	C2_a	KT828495	C	NA	NA
405	MAU138	Mauritius	MUS	MUS13	-20.10278	57.58167	November 2012	P0Q	A1	A1_MAD3	KT828418	A	NA	NA
406	MAU296	Mauritius	MUS	MUS14	-20.105	57.64889	November 2012	P0Q	A1	A1_MAD3	KT828418	A	NA	NA
407	MAU273	Mauritius	MUS	MUS15	-20.07194	57.67389	November 2012	P0Q	A1	A1_MAD3	KT828418	A	NA	NA
408	MAU274	Mauritius	MUS	MUS15	-20.07194	57.67389	November 2012	P0Q	A1	A1_MAD3	KT828418	A	NA	NA
409	MAU275	Mauritius	MUS	MUS15	-20.07194	57.67389	November 2012	P0Q	A1	A1_MAD3	KT828418	A	NA	NA
410	MAU276	Mauritius	MUS	MUS15	-20.07194	57.67389	November 2012	Q	C1-C2	C2_a	KT828495	C	NA	NA
411	MAU277	Mauritius	MUS	MUS15	-20.07194	57.67389	November 2012	Q	C1-C2	C2_a	KT828495	C	NA	NA
412	MAU278	Mauritius	MUS	MUS15	-20.07194	57.67389	November 2012	Q	C1-C2	C2_a	KT828495	C	EUR10	KT828528
413	MAU279	Mauritius	MUS	MUS15	-20.07194	57.67389	November 2012	Q	C1-C2	C2_a	KT828495	C	NA	NA
414	MAU280	Mauritius	MUS	MUS15	-20.07194	57.67389	November 2012	P0Q	A1	A1_MAD3	KT828418	A	NA	NA
415	MAU121	Mauritius	MUS	MUS16	-20.11667	57.70083	November 2012	P0Q	A1	A1_MAD3	KT828418	A	NA	NA
416	MAU122	Mauritius	MUS	MUS16	-20.11667	57.70083	November 2012	P0Q	A1	A1_MAD3	KT828418	A	NA	NA
417	MAU123	Mauritius	MUS	MUS16	-20.11667	57.70083	November 2012	P0Q	A1	A1_MAD3	KT828418	A	NA	NA
418	MAU124	Mauritius	MUS	MUS16	-20.11667	57.70083	November 2012	P0Q	A1	A1_MAD3	KT828418	A	NA	NA
419	MAU125	Mauritius	MUS	MUS16	-20.11667	57.70083	November 2012	P0Q	A1	A1_MAD3	KT828418	A	NA	NA
420	MAU126	Mauritius	MUS	MUS16	-20.11667	57.70083	November 2012	P0Q	A1	A1_MAD3	KT828418	A	NA	NA
421	MAU127	Mauritius	MUS	MUS16	-20.11667	57.70083	November 2012	P0Q	A1	A1_MAD3	KT828418	A	NA	NA
422	MAU130	Mauritius	MUS	MUS16	-20.11667	57.70083	November 2012	P0Q	A1	A1_MAD3	KT828418	A	NA	NA
423	MAU132	Mauritius	MUS	MUS16	-20.11667	57.70083	November 2012	P0Q	A1	A1_MAD3	KT828418	A	NA	NA
424	MAU134	Mauritius	MUS	MUS16	-20.11667	57.70083	November 2012	P0Q	A1	A1_MAD3	KT828418	A	SWIO01	KT828500
425	MAU281	Mauritius	MUS	MUS17	-20.11056	57.71889	November 2012	P0Q	A1	A1_MAD3	KT828418	A	NA	NA
426	MAU282	Mauritius	MUS	MUS17	-20.11056	57.71889	November 2012	P0Q	A1	A1_MAD3	KT828418	A	NA	NA
427	MAU283	Mauritius	MUS	MUS17	-20.11056	57.71889	November 2012	P0QQ	A4	A4_MUS1	KT828454	A	SWIO01	KT828500
428	MAU284	Mauritius	MUS	MUS17	-20.11056	57.71889	November 2012	P0Q	A1	A1_MAD3	KT828418	A	NA	NA
429	MAU285	Mauritius	MUS	MUS17	-20.11056	57.71889	November 2012	P0Q	A1	A1_MAD3	KT828418	A	NA	NA
430	MAU286	Mauritius	MUS	MUS17	-20.11056	57.71889	November 2012	P0Q	A1	A1_MAD3	KT828418	A	NA	NA
431	MAU288	Mauritius	MUS	MUS17	-20.11056	57.71889	November 2012	P0Q	A1	A1_MAD3	KT828418	A	NA	NA
432	MAU290	Mauritius	MUS	MUS17	-20.11056	57.71889	November 2012	Q	C1-C2	C1_a	KT828493	C	NA	NA
433	MAU291	Mauritius	MUS	MUS17	-20.11056	57.71889	November 2012	P0Q	A1	A1_MAD3	KT828418	A	NA	NA
434	MAU293	Mauritius	MUS	MUS17	-20.11056	57.71889	November 2012	P0Q	A1	A1_MAD3	KT828418	A	NA	NA
435	MAU294	Mauritius	MUS	MUS17	-20.11056	57.71889	November 2012	P0Q	A1	A1_MAD3	KT828418	A	NA	NA
436	MAU295	Mauritius	MUS	MUS17	-20.11056	57.71889	November 2012	P0Q	A1	A1_MAD3	KT828418	A	NA	NA
437	MAU328	Mauritius	MUS	MUS18	-20.13278	57.71917	November 2012	P0Q	A1	A1_MAD3	KT828418	A	NA	NA
438	MAU331	Mauritius	MUS	MUS18	-20.13278	57.71917	November 2012	P0Q	A1	A1_MAD3	KT828418	A	NA	NA
439	MAU334	Mauritius	MUS	MUS18	-20.13278	57.71917	November 2012	P0Q	A1	A1_MAD3	KT828418	A	NA	NA
440	MAU335	Mauritius	MUS	MUS18	-20.13278	57.71917	November 2012	Q	C1-C2	C2_a	KT828495	C	NA	NA
441	MAU336	Mauritius	MUS	MUS18	-20.13278	57.71917	November 2012	P0Q	A1	A1_MAD3	KT828418	A	SWIO01	KT828500
442	MAU337	Mauritius	MUS	MUS18	-20.13278	57.71917	November 2012	P0Q	A1	A1_MAD3	KT828418	A	NA	NA
443	MAU338	Mauritius	MUS	MUS18	-20.13278	57.71917	November 2012	P0Q	A1	A1_MAD3	KT828418	A	NA	NA
444	MAU339	Mauritius	MUS	MUS18	-20.13278	57.71917	November 2012	P0Q	A1	A1_MAD3	KT828418	A	NA	NA
445	MAU340	Mauritius	MUS	MUS18	-20.13278	57.71917	November 2012	P0Q	A1	A1_MAD3	KT828418	A	NA	NA
446	MAU341	Mauritius	MUS	MUS18	-20.13278	57.71917	November 2012	P0Q	A1	A1_MAD3	KT828418	A	NA	NA
447	MAU344	Mauritius	MUS	MUS18	-20.13278	57.71917	November 2012	P0Q	A1	A1_MAD3	KT828418	A	NA	NA
448	MAU346	Mauritius	MUS	MUS18	-20.13278	57.71917	November 2012	P0Q	A1	A1_MAD3	KT828418	A	NA	NA
449	MAU348	Mauritius	MUS	MUS18	-20.13278	57.71917	November 2012	P0Q	A1	A1_MAD3	KT828418	A	NA	NA
450	MAU352	Mauritius	MUS	MUS18	-20.13278	57.71917	November 2012	P0Q	A1	A1_MAD3	KT828418	A	NA	NA
451	MAU355	Mauritius	MUS	MUS18	-20.13278	57.71917	November 2012	P0Q	A1	A1_MAD3	KT828418	A	NA	NA
452	MAU309	Mauritius	MUS	MUS19	-20.13806	57.74472	November 2012	Q	C1-C2	C2_a	KT828495	C	NA	NA
453	MAU310	Mauritius	MUS	MUS19	-20.13806	57.74472	November 2012	Q	C1-C2	C2_a	KT828495	C	NA	NA
454	MAU312	Mauritius	MUS	MUS19	-20.13806	57.74472	November 2012	Q	C1-C2	C2_a	KT828495	C	NA	NA
455	MAU318	Mauritius	MUS	MUS19	-20.13806	57.74472	November 2012	Q	C1-C2	C2_a	KT828495	C	NA	NA
456	MAU319	Mauritius	MUS	MUS19	-20.13806	57.74472	November 2012	Q	C1-C2	C2_a	KT828495	C	NA	NA
457	MAU320	Mauritius	MUS	MUS19	-20.13806	57.74472	November 2012	Q	C1-C2	C1_a	KT828493	C	EUR09	KT828527
458	MAU321	Mauritius	MUS	MUS19	-20.13806	57.74472	November 2012	Q	C1-C2	C2_a	KT828495	C	NA	NA
459	MAU322	Mauritius	MUS	MUS19	-20.13806	57.74472	November 2012	P0Q	A1	A1_MAD3	KT828418	A	NA	NA
460	MAU323	Mauritius	MUS	MUS19	-20.13806	57.74472	November 2012	Q	C1-C2	C2_a	KT828495	C	NA	NA
461	MAU324	Mauritius	MUS	MUS19	-20.13806	57.74472	November 2012	P0Q	A1	A1_MAD3	KT828418	A	NA	NA
462	MAU325	Mauritius	MUS	MUS19	-20.13806	57.74472	November 2012	Q	C1-C2	C2_a	KT828495	C	NA	NA
463	MAU327	Mauritius	MUS	MUS19	-20.13806	57.74472	November 2012	P0Q	A1	A1_MAD3	KT828418	A	NA	NA
464	MAU001	Mauritius	MUS	MUS20	-20.14889	57.72639	November 2012	Q	C1-C2	C2_a	KT828495	C	NA	NA
465	MAU002	Mauritius	MUS	MUS20	-20.14889	57.72639	November 2012	Q	C1-C2	C1_a	KT828493	C	NA	NA
466	MAU003	Mauritius	MUS	MUS20	-20.14889	57.72639	November 2012	Q	C1-C2	C2_a	KT828495	C	NA	NA
467	MAU004	Mauritius	MUS	MUS20	-20.14889	57.72639	November 2012	Q	C1-C2	C2_a	KT828495	C	NA	NA
468	MAU005	Mauritius	MUS	MUS20	-20.14889	57.72639	November 2012	Q	C1-C2	C2_a	KT828495	C	NA	NA
469	MAU006	Mauritius	MUS	MUS20	-20.14889	57.72639	November 2012	Q	C1-C2	C1_a	KT828493	C	NA	NA
470	MAU007	Mauritius	MUS	MUS20	-20.14889	57.72639	November 2012	Q	C1-C2	C2_a	KT828495	C	NA	NA
471	MAU008	Mauritius	MUS	MUS20	-20.14889	57.72639	November 2012	Q	C1-C2	C2_a	KT828495	C	NA	NA
472	MAU013	Mauritius	MUS	MUS20	-20.14889	57.72639	November 2012	Q	C1-C2	C2_a	KT828495	C	NA	NA
473	MAU017	Mauritius	MUS	MUS20	-20.14889	57.72639	November 2012	Q	C1-C2	C2_a	KT828495	C	NA	NA
474	MAU018	Mauritius	MUS	MUS20	-20.14889	57.72639	November 2012	Q	C1-C2	C2_a	KT828495	C	NA	NA
475	MAU019	Mauritius	MUS	MUS20	-20.14889	57.72639	November 2012	Q	C1-C2	C1_a	KT828493	C	NA	NA
476	MAU020	Mauritius	MUS	MUS20	-20.14889	57.72639	November 2012	Q	C1-C2	C1_a	KT828493	C	NA	NA
477	MAU022	Mauritius	MUS	MUS20	-20.14889	57.72639	November 2012	Q	C1-C2	C1_a	KT828493	C	NA	NA
478	MAU023	Mauritius	MUS	MUS20	-20.14889	57.72639	November 2012	Q	C1-C2	C2_a	KT828495	C	NA	NA
479	MAU024	Mauritius	MUS	MUS20	-20.14889	57.72639	November 2012	Q	C1-C2	C2_a	KT828495	C	NA	NA
480	MAU033	Mauritius	MUS	MUS20	-20.14889	57.72639	November 2012	Q	C1-C2	C2_a	KT828495	C	EUR10	KT828528
481	MAU034	Mauritius	MUS	MUS20	-20.14889	57.72639	November 2012	Q	C1-C2	C2_a	KT828495	C	NA	NA
482	MAU035	Mauritius	MUS	MUS20	-20.14889	57.72639	November 2012	Q	C1-C2	C2_a	KT828495	C	NA	NA
483	MAU036	Mauritius	MUS	MUS20	-20.14889	57.72639	November 2012	Q	C1-C2	C2_a	KT828495	C	NA	NA
484	MAU037	Mauritius	MUS	MUS20	-20.14889	57.72639	November 2012	Q	C1-C2	C2_a	KT828495	C	NA	NA
485	MAU038	Mauritius	MUS	MUS20	-20.14889	57.72639	November 2012	Q	C1-C2	C2_a	KT828495	C	NA	NA
486	MAU039	Mauritius	MUS	MUS20	-20.14889	57.72639	November 2012	Q	C1-C2	C2_a	KT828495	C	NA	NA
487	MAU040	Mauritius	MUS	MUS20	-20.14889	57.72639	November 2012	Q	C1-C2	C2_a	KT828495	C	NA	NA
488	MAU043	Mauritius	MUS	MUS20	-20.14889	57.72639	November 2012	Q	C1-C2	C2_a	KT828495	C	NA	NA
489	MAU049	Mauritius	MUS	MUS20	-20.14889	57.72639	November 2012	Q	C1-C2	C1_a	KT828493	C	NA	NA
490	MAU050	Mauritius	MUS	MUS20	-20.14889	57.72639	November 2012	Q	C1-C2	C2_a	KT828495	C	NA	NA
491	MAU051	Mauritius	MUS	MUS20	-20.14889	57.72639	November 2012	Q	C1-C2	C2_a	KT828495	C	NA	NA
492	MAU052	Mauritius	MUS	MUS20	-20.14889	57.72639	November 2012	Q	C1-C2	C1_a	KT828493	C	NA	NA
493	MAU053	Mauritius	MUS	MUS20	-20.14889	57.72639	November 2012	Q	C1-C2	C2_a	KT828495	C	NA	NA
494	MAU054	Mauritius	MUS	MUS20	-20.14889	57.72639	November 2012	Q	C1-C2	C2_a	KT828495	C	NA	NA
495	MAU055	Mauritius	MUS	MUS20	-20.14889	57.72639	November 2012	Q	C1-C2	C2_a	KT828495	C	NA	NA
496	MAU056	Mauritius	MUS	MUS20	-20.14889	57.72639	November 2012	Q	C1-C2	C2_a	KT828495	C	NA	NA
497	MAU065	Mauritius	MUS	MUS20	-20.14889	57.72639	November 2012	Q	C1-C2	C2_a	KT828495	C	NA	NA
498	MAU066	Mauritius	MUS	MUS20	-20.14889	57.72639	November 2012	Q	C1-C2	C2_a	KT828495	C	NA	NA
499	MAU067	Mauritius	MUS	MUS20	-20.14889	57.72639	November 2012	Q	C1-C2	C2_a	KT828495	C	NA	NA
500	MAU068	Mauritius	MUS	MUS20	-20.14889	57.72639	November 2012	Q	C1-C2	C2_a	KT828495	C	NA	NA
501	MAU069	Mauritius	MUS	MUS20	-20.14889	57.72639	November 2012	Q	C1-C2	C2_a	KT828495	C	NA	NA
502	MAU070	Mauritius	MUS	MUS20	-20.14889	57.72639	November 2012	Q	C1-C2	C2_a	KT828495	C	NA	NA
503	MAU071	Mauritius	MUS	MUS20	-20.14889	57.72639	November 2012	Q	C1-C2	C1_a	KT828493	C	NA	NA
504	MAU072	Mauritius	MUS	MUS20	-20.14889	57.72639	November 2012	Q	C1-C2	C1_a	KT828493	C	NA	NA
505	MAU076	Mauritius	MUS	MUS20	-20.14889	57.72639	November 2012	Q	C1-C2	C2_a	KT828495	C	NA	NA
506	MAU082	Mauritius	MUS	MUS20	-20.14889	57.72639	November 2012	Q	C1-C2	C2_a	KT828495	C	NA	NA
507	MAU083	Mauritius	MUS	MUS20	-20.14889	57.72639	November 2012	Q	C1-C2	C2_a	KT828495	C	NA	NA
508	MAU084	Mauritius	MUS	MUS20	-20.14889	57.72639	November 2012	Q	C1-C2	C1_a	KT828493	C	NA	NA
509	MAU085	Mauritius	MUS	MUS20	-20.14889	57.72639	November 2012	Q	C1-C2	C1_a	KT828493	C	NA	NA
510	MAU086	Mauritius	MUS	MUS20	-20.14889	57.72639	November 2012	Q	C1-C2	C2_a	KT828495	C	NA	NA
511	MAU087	Mauritius	MUS	MUS20	-20.14889	57.72639	November 2012	Q	C1-C2	C2_a	KT828495	C	NA	NA
512	MAU088	Mauritius	MUS	MUS20	-20.14889	57.72639	November 2012	Q	C1-C2	C1_a	KT828493	C	EUR09	KT828527
513	MAU092	Mauritius	MUS	MUS20	-20.14889	57.72639	November 2012	Q	C1-C2	C1_a	KT828493	C	NA	NA
514	MAU096	Mauritius	MUS	MUS20	-20.14889	57.72639	November 2012	Q	C1-C2	C2_a	KT828495	C	NA	NA
515	MAU097	Mauritius	MUS	MUS20	-20.14889	57.72639	November 2012	Q	C1-C2	C2_a	KT828495	C	NA	NA
516	MAU098	Mauritius	MUS	MUS20	-20.14889	57.72639	November 2012	Q	C1-C2	C1_a	KT828493	C	NA	NA
517	MAU099	Mauritius	MUS	MUS20	-20.14889	57.72639	November 2012	Q	C1-C2	C2_a	KT828495	C	NA	NA
518	MAU100	Mauritius	MUS	MUS20	-20.14889	57.72639	November 2012	Q	C1-C2	C2_a	KT828495	C	NA	NA
519	MAU101	Mauritius	MUS	MUS21	-20.19444	57.72722	November 2012	Q	C1-C2	C2_a	KT828495	C	NA	NA
520	MAU102	Mauritius	MUS	MUS21	-20.19444	57.72722	November 2012	Q	C1-C2	C2_a	KT828495	C	NA	NA
521	MAU103	Mauritius	MUS	MUS21	-20.19444	57.72722	November 2012	P0Q	A1	A1_MAD3	KT828418	A	NA	NA
522	MAU105	Mauritius	MUS	MUS21	-20.19444	57.72722	November 2012	Q	C1-C2	C2_a	KT828495	C	NA	NA
523	MAU107	Mauritius	MUS	MUS21	-20.19444	57.72722	November 2012	Q	C1-C2	C2_a	KT828495	C	NA	NA
524	MAU109	Mauritius	MUS	MUS21	-20.19444	57.72722	November 2012	Q	C1-C2	C2_a	KT828495	C	NA	NA
525	MAU110	Mauritius	MUS	MUS21	-20.19444	57.72722	November 2012	Q	C1-C2	C2_a	KT828495	C	NA	NA
526	MAU112	Mauritius	MUS	MUS21	-20.19444	57.72722	November 2012	Q	C1-C2	C2_a	KT828495	C	NA	NA
527	MAU115	Mauritius	MUS	MUS21	-20.19444	57.72722	November 2012	Q	C1-C2	C2_a	KT828495	C	NA	NA
528	MAU117	Mauritius	MUS	MUS21	-20.19444	57.72722	November 2012	Q	C1-C2	C2_a	KT828495	C	NA	NA
529	MAU120	Mauritius	MUS	MUS21	-20.19444	57.72722	November 2012	Q	C1-C2	C2_a	KT828495	C	NA	NA
530	MAU185	Mauritius	MUS	MUS22	-20.24806	57.68111	November 2012	P0Q	A1	A1_MAD3	KT828418	A	NA	NA
531	MAU186	Mauritius	MUS	MUS23	-20.28806	57.69222	November 2012	P0Q	A1	A1_MAD3	KT828418	A	NA	NA
532	MAU307	Mauritius	MUS	MUS24	-20.43139	57.66194	November 2012	P0Q	A1	A1_MAD3	KT828418	A	NA	NA
533	MAU308	Mauritius	MUS	MUS24	-20.43139	57.66194	November 2012	P0Q	A1	A1_MAD3	KT828418	A	NA	NA
534	ROD464	Rodrigues	ROD	ROD01	-19.69611	63.40389	February 2013	Q	C1-C2	C2_a	KT828495	C	NA	NA
535	ROD465	Rodrigues	ROD	ROD01	-19.69611	63.40389	February 2013	Q	C1-C2	C1_a	KT828493	C	NA	NA
536	ROD466	Rodrigues	ROD	ROD01	-19.69611	63.40389	February 2013	Q	C1-C2	C2_a	KT828495	C	NA	NA
537	ROD467	Rodrigues	ROD	ROD01	-19.69611	63.40389	February 2013	Q	C1-C2	C2_a	KT828495	C	NA	NA
538	ROD468	Rodrigues	ROD	ROD01	-19.69611	63.40389	February 2013	Q	C1-C2	C2_a	KT828495	C	EUR11	KT828529
539	ROD476	Rodrigues	ROD	ROD01	-19.69611	63.40389	February 2013	Q	C1-C2	C2_a	KT828495	C	NA	NA
540	ROD477	Rodrigues	ROD	ROD01	-19.69611	63.40389	February 2013	Q	C1-C2	C1_a	KT828493	C	NA	NA
541	ROD478	Rodrigues	ROD	ROD01	-19.69611	63.40389	February 2013	Q	C1-C2	C1_a	KT828493	C	NA	NA
542	ROD479	Rodrigues	ROD	ROD01	-19.69611	63.40389	February 2013	Q	C1-C2	C1_a	KT828493	C	NA	NA
543	ROD480	Rodrigues	ROD	ROD01	-19.69611	63.40389	February 2013	Q	C1-C2	C1_a	KT828493	C	NA	NA
544	ROD481	Rodrigues	ROD	ROD01	-19.69611	63.40389	February 2013	Q	C1-C2	C2_a	KT828495	C	NA	NA
545	ROD482	Rodrigues	ROD	ROD01	-19.69611	63.40389	February 2013	Q	C1-C2	C2_a	KT828495	C	NA	NA
546	ROD483	Rodrigues	ROD	ROD02	-19.69806	63.41028	February 2013	Q	C1-C2	C1_a	KT828493	C	NA	NA
547	ROD484	Rodrigues	ROD	ROD02	-19.69806	63.41028	February 2013	Q	C1-C2	C1_a	KT828493	C	NA	NA
548	ROD485	Rodrigues	ROD	ROD02	-19.69806	63.41028	February 2013	Q	C1-C2	C2_a	KT828495	C	NA	NA
549	ROD486	Rodrigues	ROD	ROD02	-19.69806	63.41028	February 2013	Q	C1-C2	C1_a	KT828493	C	NA	NA
550	ROD487	Rodrigues	ROD	ROD02	-19.69806	63.41028	February 2013	Q	C1-C2	C1_a	KT828493	C	NA	NA
551	ROD488	Rodrigues	ROD	ROD02	-19.69806	63.41028	February 2013	Q	C1-C2	C2_a	KT828495	C	NA	NA
552	ROD489	Rodrigues	ROD	ROD02	-19.69806	63.41028	February 2013	Q	C1-C2	C1_a	KT828493	C	NA	NA
553	ROD490	Rodrigues	ROD	ROD02	-19.69806	63.41028	February 2013	Q	C1-C2	C1_a	KT828493	C	NA	NA
554	ROD491	Rodrigues	ROD	ROD02	-19.69806	63.41028	February 2013	Q	C1-C2	C1_a	KT828493	C	NA	NA
555	ROD492	Rodrigues	ROD	ROD02	-19.69806	63.41028	February 2013	Q	C1-C2	C1_a	KT828493	C	NA	NA
556	ROD493	Rodrigues	ROD	ROD02	-19.69806	63.41028	February 2013	Q	C1-C2	C1_a	KT828493	C	NA	NA
557	ROD494	Rodrigues	ROD	ROD02	-19.69806	63.41028	February 2013	Q	C1-C2	C1_a	KT828493	C	NA	NA
558	ROD495	Rodrigues	ROD	ROD02	-19.69806	63.41028	February 2013	Q	C1-C2	C1_a	KT828493	C	NA	NA
559	ROD496	Rodrigues	ROD	ROD02	-19.69806	63.41028	February 2013	Q	C1-C2	C1_a	KT828493	C	NA	NA
560	ROD497	Rodrigues	ROD	ROD02	-19.69806	63.41028	February 2013	Q	C1-C2	C2_a	KT828495	C	NA	NA
561	ROD498	Rodrigues	ROD	ROD02	-19.69806	63.41028	February 2013	Q	C1-C2	C1_a	KT828493	C	NA	NA
562	ROD499	Rodrigues	ROD	ROD02	-19.69806	63.41028	February 2013	Q	C1-C2	C1_a	KT828493	C	NA	NA
563	ROD500	Rodrigues	ROD	ROD02	-19.69806	63.41028	February 2013	Q	C1-C2	C1_a	KT828493	C	NA	NA
564	ROD501	Rodrigues	ROD	ROD02	-19.69806	63.41028	February 2013	Q	C1-C2	C2_a	KT828495	C	NA	NA
565	ROD502	Rodrigues	ROD	ROD02	-19.69806	63.41028	February 2013	Q	C1-C2	C1_a	KT828493	C	NA	NA
566	ROD503	Rodrigues	ROD	ROD02	-19.69806	63.41028	February 2013	Q	C1-C2	C1_a	KT828493	C	NA	NA
567	ROD504	Rodrigues	ROD	ROD02	-19.69806	63.41028	February 2013	Q	C1-C2	C1_a	KT828493	C	NA	NA
568	ROD505	Rodrigues	ROD	ROD02	-19.69806	63.41028	February 2013	Q	C1-C2	C1_a	KT828493	C	NA	NA
569	ROD506	Rodrigues	ROD	ROD02	-19.69806	63.41028	February 2013	Q	C1-C2	C1_a	KT828493	C	NA	NA
570	ROD507	Rodrigues	ROD	ROD02	-19.69806	63.41028	February 2013	Q	C1-C2	C1_a	KT828493	C	NA	NA
571	ROD508	Rodrigues	ROD	ROD02	-19.69806	63.41028	February 2013	Q	C1-C2	C1_a	KT828493	C	NA	NA
572	ROD509	Rodrigues	ROD	ROD02	-19.69806	63.41028	February 2013	Q	C1-C2	C1_a	KT828493	C	NA	NA
573	ROD510	Rodrigues	ROD	ROD02	-19.69806	63.41028	February 2013	Q	C1-C2	C2_a	KT828495	C	NA	NA
574	ROD511	Rodrigues	ROD	ROD02	-19.69806	63.41028	February 2013	Q	C1-C2	C1_a	KT828493	C	NA	NA
575	ROD512	Rodrigues	ROD	ROD02	-19.69806	63.41028	February 2013	Q	C1-C2	C1_a	KT828493	C	NA	NA
576	ROD513	Rodrigues	ROD	ROD02	-19.69806	63.41028	February 2013	Q	C1-C2	C1_a	KT828493	C	NA	NA
577	ROD514	Rodrigues	ROD	ROD02	-19.69806	63.41028	February 2013	Q	C1-C2	C2_a	KT828495	C	NA	NA
578	ROD515	Rodrigues	ROD	ROD02	-19.69806	63.41028	February 2013	Q	C1-C2	C1_a	KT828493	C	NA	NA
579	ROD516	Rodrigues	ROD	ROD02	-19.69806	63.41028	February 2013	Q	C1-C2	C1_a	KT828493	C	NA	NA
580	ROD517	Rodrigues	ROD	ROD02	-19.69806	63.41028	February 2013	Q	C1-C2	C1_a	KT828493	C	NA	NA
581	ROD518	Rodrigues	ROD	ROD02	-19.69806	63.41028	February 2013	Q	C1-C2	C1_a	KT828493	C	NA	NA
582	ROD519	Rodrigues	ROD	ROD02	-19.69806	63.41028	February 2013	Q	C1-C2	C1_a	KT828493	C	NA	NA
583	ROD520	Rodrigues	ROD	ROD02	-19.69806	63.41028	February 2013	Q	C1-C2	C1_a	KT828493	C	NA	NA
584	ROD521	Rodrigues	ROD	ROD02	-19.69806	63.41028	February 2013	Q	C1-C2	C2_a	KT828495	C	NA	NA
585	ROD523	Rodrigues	ROD	ROD02	-19.69806	63.41028	February 2013	Q	C1-C2	C1_a	KT828493	C	NA	NA
586	ROD051	Rodrigues	ROD	ROD03	-19.7025	63.43167	February 2013	Q	C1-C2	C1_a	KT828493	C	NA	NA
587	ROD052	Rodrigues	ROD	ROD03	-19.7025	63.43167	February 2013	Q	C1-C2	C1_a	KT828493	C	NA	NA
588	ROD053	Rodrigues	ROD	ROD03	-19.7025	63.43167	February 2013	Q	C1-C2	C1_a	KT828493	C	NA	NA
589	ROD054	Rodrigues	ROD	ROD03	-19.7025	63.43167	February 2013	Q	C1-C2	C1_a	KT828493	C	NA	NA
590	ROD055	Rodrigues	ROD	ROD03	-19.7025	63.43167	February 2013	Q	C1-C2	C1_a	KT828493	C	NA	NA
591	ROD056	Rodrigues	ROD	ROD03	-19.7025	63.43167	February 2013	Q	C1-C2	C1_a	KT828493	C	NA	NA
592	ROD001	Rodrigues	ROD	ROD04	-19.70028	63.44028	February 2013	Q	C1-C2	C1_a	KT828493	C	NA	NA
593	ROD004	Rodrigues	ROD	ROD05	-19.7	63.44556	February 2013	Q	C1-C2	C1_a	KT828493	C	NA	NA
594	ROD005	Rodrigues	ROD	ROD05	-19.7	63.44556	February 2013	Q	C1-C2	C1_a	KT828493	C	NA	NA
595	ROD006	Rodrigues	ROD	ROD05	-19.7	63.44556	February 2013	Q	C1-C2	C1_a	KT828493	C	NA	NA
596	ROD008	Rodrigues	ROD	ROD05	-19.7	63.44556	February 2013	Q	C1-C2	C1_a	KT828493	C	NA	NA
597	ROD017	Rodrigues	ROD	ROD05	-19.7	63.44556	February 2013	Q	C1-C2	C1_a	KT828493	C	NA	NA
598	ROD018	Rodrigues	ROD	ROD05	-19.7	63.44556	February 2013	Q	C1-C2	C1_a	KT828493	C	NA	NA
599	ROD019	Rodrigues	ROD	ROD05	-19.7	63.44556	February 2013	Q	C1-C2	C1_a	KT828493	C	NA	NA
600	ROD020	Rodrigues	ROD	ROD05	-19.7	63.44556	February 2013	Q	C1-C2	C1_a	KT828493	C	NA	NA
601	ROD021	Rodrigues	ROD	ROD05	-19.7	63.44556	February 2013	Q	C1-C2	C1_a	KT828493	C	NA	NA
602	ROD022	Rodrigues	ROD	ROD05	-19.7	63.44556	February 2013	Q	C1-C2	C1_a	KT828493	C	NA	NA
603	ROD023	Rodrigues	ROD	ROD05	-19.7	63.44556	February 2013	Q	C1-C2	C1_a	KT828493	C	NA	NA
604	ROD024	Rodrigues	ROD	ROD05	-19.7	63.44556	February 2013	Q	C1-C2	C1_a	KT828493	C	NA	NA
605	ROD370	Rodrigues	ROD	ROD06	-19.70444	63.4425	February 2013	Q	C1-C2	C1_a	KT828493	C	NA	NA
606	ROD371	Rodrigues	ROD	ROD06	-19.70444	63.4425	February 2013	Q	C1-C2	C2_a	KT828495	C	NA	NA
607	ROD373	Rodrigues	ROD	ROD06	-19.70444	63.4425	February 2013	Q	C1-C2	C1_a	KT828493	C	NA	NA
608	ROD381	Rodrigues	ROD	ROD06	-19.70444	63.4425	February 2013	Q	C1-C2	C2_a	KT828495	C	NA	NA
609	ROD033	Rodrigues	ROD	ROD07	-19.70889	63.43583	February 2013	Q	C1-C2	C1_a	KT828493	C	NA	NA
610	ROD034	Rodrigues	ROD	ROD07	-19.70889	63.43583	February 2013	Q	C1-C2	C1_a	KT828493	C	NA	NA
611	ROD035	Rodrigues	ROD	ROD07	-19.70889	63.43583	February 2013	Q	C1-C2	C1_a	KT828493	C	NA	NA
612	ROD036	Rodrigues	ROD	ROD07	-19.70889	63.43583	February 2013	Q	C1-C2	C1_a	KT828493	C	NA	NA
613	ROD037	Rodrigues	ROD	ROD07	-19.70889	63.43583	February 2013	Q	C1-C2	C1_a	KT828493	C	NA	NA
614	ROD038	Rodrigues	ROD	ROD07	-19.70889	63.43583	February 2013	Q	C1-C2	C1_a	KT828493	C	NA	NA
615	ROD039	Rodrigues	ROD	ROD07	-19.70889	63.43583	February 2013	Q	C1-C2	C1_a	KT828493	C	NA	NA
616	ROD040	Rodrigues	ROD	ROD07	-19.70889	63.43583	February 2013	Q	C1-C2	C1_a	KT828493	C	NA	NA
617	ROD452	Rodrigues	ROD	ROD08	-19.69833	63.47056	February 2013	Q	C1-C2	C1_a	KT828493	C	NA	NA
618	ROD461	Rodrigues	ROD	ROD08	-19.69833	63.47056	February 2013	Q	C1-C2	C1_a	KT828493	C	NA	NA
619	ROD462	Rodrigues	ROD	ROD08	-19.69833	63.47056	February 2013	Q	C1-C2	C1_a	KT828493	C	NA	NA
620	ROD463	Rodrigues	ROD	ROD08	-19.69833	63.47056	February 2013	Q	C1-C2	C1_a	KT828493	C	NA	NA
621	ROD401	Rodrigues	ROD	ROD09	-19.70806	63.46889	February 2013	Q	C1-C2	C1_a	KT828493	C	NA	NA
622	ROD402	Rodrigues	ROD	ROD09	-19.70806	63.46889	February 2013	Q	C1-C2	C1_a	KT828493	C	NA	NA
623	ROD403	Rodrigues	ROD	ROD09	-19.70806	63.46889	February 2013	Q	C1-C2	C1_a	KT828493	C	NA	NA
624	ROD404	Rodrigues	ROD	ROD09	-19.70806	63.46889	February 2013	Q	C1-C2	C1_a	KT828493	C	NA	NA
625	ROD413	Rodrigues	ROD	ROD09	-19.70806	63.46889	February 2013	Q	C1-C2	C1_a	KT828493	C	NA	NA
626	ROD414	Rodrigues	ROD	ROD09	-19.70806	63.46889	February 2013	Q	C1-C2	C1_a	KT828493	C	NA	NA
627	ROD415	Rodrigues	ROD	ROD09	-19.70806	63.46889	February 2013	Q	C1-C2	C1_a	KT828493	C	NA	NA
628	ROD416	Rodrigues	ROD	ROD09	-19.70806	63.46889	February 2013	Q	C1-C2	C1_a	KT828493	C	NA	NA
629	ROD417	Rodrigues	ROD	ROD09	-19.70806	63.46889	February 2013	Q	C1-C2	C1_a	KT828493	C	NA	NA
630	ROD418	Rodrigues	ROD	ROD09	-19.70806	63.46889	February 2013	Q	C1-C2	C1_a	KT828493	C	NA	NA
631	ROD419	Rodrigues	ROD	ROD09	-19.70806	63.46889	February 2013	Q	C1-C2	C1_a	KT828493	C	NA	NA
632	ROD420	Rodrigues	ROD	ROD09	-19.70806	63.46889	February 2013	Q	C1-C2	C1_a	KT828493	C	NA	NA
633	ROD429	Rodrigues	ROD	ROD09	-19.70806	63.46889	February 2013	Q	C1-C2	C1_a	KT828493	C	NA	NA
634	ROD430	Rodrigues	ROD	ROD09	-19.70806	63.46889	February 2013	Q	C1-C2	C1_a	KT828493	C	NA	NA
635	ROD431	Rodrigues	ROD	ROD09	-19.70806	63.46889	February 2013	Q	C1-C2	C1_a	KT828493	C	NA	NA
636	ROD432	Rodrigues	ROD	ROD09	-19.70806	63.46889	February 2013	Q	C1-C2	C1_a	KT828493	C	NA	NA
637	ROD433	Rodrigues	ROD	ROD10	-19.70972	63.48889	February 2013	Q	C1-C2	C1_a	KT828493	C	NA	NA
638	ROD434	Rodrigues	ROD	ROD10	-19.70972	63.48889	February 2013	Q	C1-C2	C1_a	KT828493	C	NA	NA
639	ROD435	Rodrigues	ROD	ROD10	-19.70972	63.48889	February 2013	Q	C1-C2	C1_a	KT828493	C	NA	NA
640	ROD436	Rodrigues	ROD	ROD10	-19.70972	63.48889	February 2013	Q	C1-C2	C1_a	KT828493	C	NA	NA
641	ROD445	Rodrigues	ROD	ROD10	-19.70972	63.48889	February 2013	Q	C1-C2	C1_a	KT828493	C	NA	NA
642	ROD446	Rodrigues	ROD	ROD10	-19.70972	63.48889	February 2013	Q	C1-C2	C1_a	KT828493	C	NA	NA
643	ROD447	Rodrigues	ROD	ROD10	-19.70972	63.48889	February 2013	Q	C1-C2	C1_a	KT828493	C	NA	NA
644	ROD448	Rodrigues	ROD	ROD10	-19.70972	63.48889	February 2013	Q	C1-C2	C1_a	KT828493	C	NA	NA
645	ROD449	Rodrigues	ROD	ROD10	-19.70972	63.48889	February 2013	Q	C1-C2	C1_a	KT828493	C	NA	NA
646	ROD450	Rodrigues	ROD	ROD10	-19.70972	63.48889	February 2013	Q	C1-C2	C1_a	KT828493	C	NA	NA
647	ROD451	Rodrigues	ROD	ROD10	-19.70972	63.48889	February 2013	Q	C1-C2	C1_a	KT828493	C	NA	NA
648	ROD382	Rodrigues	ROD	ROD11	-19.73917	63.44361	February 2013	Q	C1-C2	C2_a	KT828495	C	NA	NA
649	ROD383	Rodrigues	ROD	ROD11	-19.73917	63.44361	February 2013	Q	C1-C2	C2_a	KT828495	C	NA	NA
650	ROD384	Rodrigues	ROD	ROD11	-19.73917	63.44361	February 2013	Q	C1-C2	C2_a	KT828495	C	NA	NA
651	ROD385	Rodrigues	ROD	ROD11	-19.73917	63.44361	February 2013	Q	C1-C2	C2_a	KT828495	C	NA	NA
652	ROD386	Rodrigues	ROD	ROD11	-19.73917	63.44361	February 2013	Q	C1-C2	C2_a	KT828495	C	NA	NA
653	ROD387	Rodrigues	ROD	ROD11	-19.73917	63.44361	February 2013	Q	C1-C2	C1_a	KT828493	C	NA	NA
654	ROD388	Rodrigues	ROD	ROD11	-19.73917	63.44361	February 2013	Q	C1-C2	C2_a	KT828495	C	NA	NA
655	ROD397	Rodrigues	ROD	ROD11	-19.73917	63.44361	February 2013	Q	C1-C2	C2_a	KT828495	C	NA	NA
656	ROD398	Rodrigues	ROD	ROD11	-19.73917	63.44361	February 2013	Q	C1-C2	C2_a	KT828495	C	NA	NA
657	ROD399	Rodrigues	ROD	ROD11	-19.73917	63.44361	February 2013	Q	C1-C2	C2_a	KT828495	C	NA	NA
658	ROD400	Rodrigues	ROD	ROD11	-19.73917	63.44361	February 2013	Q	C1-C2	C2_a	KT828495	C	NA	NA
659	ROD353	Rodrigues	ROD	ROD12	-19.74139	63.42167	February 2013	Q	C1-C2	C2_a	KT828495	C	NA	NA
660	ROD354	Rodrigues	ROD	ROD12	-19.74139	63.42167	February 2013	Q	C1-C2	C2_a	KT828495	C	NA	NA
661	ROD356	Rodrigues	ROD	ROD12	-19.74139	63.42167	February 2013	Q	C1-C2	C1_a	KT828493	C	NA	NA
662	ROD357	Rodrigues	ROD	ROD12	-19.74139	63.42167	February 2013	Q	C1-C2	C1_a	KT828493	C	NA	NA
663	ROD366	Rodrigues	ROD	ROD12	-19.74139	63.42167	February 2013	Q	C1-C2	C2_a	KT828495	C	NA	NA
664	ROD367	Rodrigues	ROD	ROD12	-19.74139	63.42167	February 2013	Q	C1-C2	C2_a	KT828495	C	NA	NA
665	ROD368	Rodrigues	ROD	ROD12	-19.74139	63.42167	February 2013	Q	C1-C2	C2_a	KT828495	C	NA	NA
666	ROD369	Rodrigues	ROD	ROD12	-19.74139	63.42167	February 2013	Q	C1-C2	C1_a	KT828493	C	NA	NA
667	ROD334	Rodrigues	ROD	ROD13	-19.74	63.41056	February 2013	Q	C1-C2	C1_a	KT828493	C	NA	NA
668	ROD335	Rodrigues	ROD	ROD13	-19.74	63.41056	February 2013	Q	C1-C2	C1_a	KT828493	C	NA	NA
669	ROD336	Rodrigues	ROD	ROD13	-19.74	63.41056	February 2013	Q	C1-C2	C1_a	KT828493	C	NA	NA
670	ROD337	Rodrigues	ROD	ROD13	-19.74	63.41056	February 2013	Q	C1-C2	C1_a	KT828493	C	NA	NA
671	ROD338	Rodrigues	ROD	ROD13	-19.74	63.41056	February 2013	Q	C1-C2	C1_a	KT828493	C	NA	NA
672	ROD339	Rodrigues	ROD	ROD13	-19.74	63.41056	February 2013	Q	C1-C2	C2_a	KT828495	C	NA	NA
673	ROD340	Rodrigues	ROD	ROD13	-19.74	63.41056	February 2013	Q	C1-C2	C1_a	KT828493	C	NA	NA
674	ROD341	Rodrigues	ROD	ROD13	-19.74	63.41056	February 2013	Q	C1-C2	C1_a	KT828493	C	NA	NA
675	ROD350	Rodrigues	ROD	ROD13	-19.74	63.41056	February 2013	Q	C1-C2	C2_a	KT828495	C	NA	NA
676	ROD351	Rodrigues	ROD	ROD13	-19.74	63.41056	February 2013	Q	C1-C2	C1_a	KT828493	C	NA	NA
677	ROD352	Rodrigues	ROD	ROD13	-19.74	63.41056	February 2013	Q	C1-C2	C2_a	KT828495	C	NA	NA
678	ROD291	Rodrigues	ROD	ROD14	-19.73972	63.40111	February 2013	Q	C1-C2	C2_a	KT828495	C	NA	NA
679	ROD292	Rodrigues	ROD	ROD14	-19.73972	63.40111	February 2013	Q	C1-C2	C2_a	KT828495	C	NA	NA
680	ROD293	Rodrigues	ROD	ROD14	-19.73972	63.40111	February 2013	Q	C1-C2	C2_a	KT828495	C	NA	NA
681	ROD302	Rodrigues	ROD	ROD14	-19.73972	63.40111	February 2013	Q	C1-C2	C1_a	KT828493	C	NA	NA
682	ROD303	Rodrigues	ROD	ROD14	-19.73972	63.40111	February 2013	Q	C1-C2	C1_a	KT828493	C	NA	NA
683	ROD305	Rodrigues	ROD	ROD14	-19.73972	63.40111	February 2013	Q	C1-C2	C1_a	KT828493	C	NA	NA
684	ROD306	Rodrigues	ROD	ROD14	-19.73972	63.40111	February 2013	Q	C1-C2	C1_a	KT828493	C	NA	NA
685	ROD307	Rodrigues	ROD	ROD14	-19.73972	63.40111	February 2013	Q	C1-C2	C1_a	KT828493	C	NA	NA
686	ROD308	Rodrigues	ROD	ROD14	-19.73972	63.40111	February 2013	Q	C1-C2	C1_a	KT828493	C	NA	NA
687	ROD309	Rodrigues	ROD	ROD14	-19.73972	63.40111	February 2013	Q	C1-C2	C1_a	KT828493	C	NA	NA
688	ROD318	Rodrigues	ROD	ROD14	-19.73972	63.40111	February 2013	Q	C1-C2	C2_a	KT828495	C	NA	NA
689	ROD319	Rodrigues	ROD	ROD14	-19.73972	63.40111	February 2013	Q	C1-C2	C2_a	KT828495	C	NA	NA
690	ROD320	Rodrigues	ROD	ROD14	-19.73972	63.40111	February 2013	Q	C1-C2	C2_a	KT828495	C	NA	NA
691	ROD321	Rodrigues	ROD	ROD14	-19.73972	63.40111	February 2013	Q	C1-C2	C2_a	KT828495	C	NA	NA
692	ROD322	Rodrigues	ROD	ROD14	-19.73972	63.40111	February 2013	Q	C1-C2	C2_a	KT828495	C	NA	NA
693	ROD324	Rodrigues	ROD	ROD14	-19.73972	63.40111	February 2013	Q	C1-C2	C2_a	KT828495	C	EUR10	KT828528
694	ROD325	Rodrigues	ROD	ROD14	-19.73972	63.40111	February 2013	Q	C1-C2	C2_a	KT828495	C	NA	NA
695	ROD171	Rodrigues	ROD	ROD15	-19.73167	63.39389	February 2013	Q	C1-C2	C1_a	KT828493	C	NA	NA
696	ROD172	Rodrigues	ROD	ROD15	-19.73167	63.39389	February 2013	Q	C1-C2	C1_a	KT828493	C	NA	NA
697	ROD173	Rodrigues	ROD	ROD15	-19.73167	63.39389	February 2013	Q	C1-C2	C1_a	KT828493	C	NA	NA
698	ROD174	Rodrigues	ROD	ROD15	-19.73167	63.39389	February 2013	Q	C1-C2	C2_a	KT828495	C	NA	NA
699	ROD175	Rodrigues	ROD	ROD15	-19.73167	63.39389	February 2013	Q	C1-C2	C1_a	KT828493	C	NA	NA
700	ROD199	Rodrigues	ROD	ROD15	-19.73167	63.39389	February 2013	Q	C1-C2	C1_a	KT828493	C	NA	NA
701	ROD200	Rodrigues	ROD	ROD15	-19.73167	63.39389	February 2013	Q	C1-C2	C1_Rod1	KT828494	C	EUR07	KT828525
702	ROD201	Rodrigues	ROD	ROD15	-19.73167	63.39389	February 2013	Q	C1-C2	C1_a	KT828493	C	NA	NA
703	ROD202	Rodrigues	ROD	ROD15	-19.73167	63.39389	February 2013	Q	C1-C2	C1_a	KT828493	C	NA	NA
704	ROD203	Rodrigues	ROD	ROD15	-19.73167	63.39389	February 2013	Q	C1-C2	C1_a	KT828493	C	NA	NA
705	ROD204	Rodrigues	ROD	ROD15	-19.73167	63.39389	February 2013	Q	C1-C2	C1_a	KT828493	C	NA	NA
706	ROD205	Rodrigues	ROD	ROD15	-19.73167	63.39389	February 2013	Q	C1-C2	C1_a	KT828493	C	NA	NA
707	ROD206	Rodrigues	ROD	ROD15	-19.73167	63.39389	February 2013	Q	C1-C2	C1_a	KT828493	C	NA	NA
708	ROD215	Rodrigues	ROD	ROD15	-19.73167	63.39389	February 2013	Q	C1-C2	C1_a	KT828493	C	NA	NA
709	ROD216	Rodrigues	ROD	ROD15	-19.73167	63.39389	February 2013	Q	C1-C2	C1_a	KT828493	C	NA	NA
710	ROD217	Rodrigues	ROD	ROD15	-19.73167	63.39389	February 2013	Q	C1-C2	C1_a	KT828493	C	NA	NA
711	ROD218	Rodrigues	ROD	ROD15	-19.73167	63.39389	February 2013	Q	C1-C2	C1_a	KT828493	C	NA	NA
712	ROD219	Rodrigues	ROD	ROD15	-19.73167	63.39389	February 2013	Q	C1-C2	C1_Rod1	KT828494	C	EUR07	KT828525
713	ROD220	Rodrigues	ROD	ROD16	-19.73556	63.38139	February 2013	Q	C1-C2	C1_a	KT828493	C	NA	NA
714	ROD221	Rodrigues	ROD	ROD16	-19.73556	63.38139	February 2013	Q	C1-C2	C1_a	KT828493	C	NA	NA
715	ROD222	Rodrigues	ROD	ROD16	-19.73556	63.38139	February 2013	Q	C1-C2	C1_a	KT828493	C	NA	NA
716	ROD231	Rodrigues	ROD	ROD16	-19.73556	63.38139	February 2013	Q	C1-C2	C1_a	KT828493	C	NA	NA
717	ROD232	Rodrigues	ROD	ROD16	-19.73556	63.38139	February 2013	Q	C1-C2	C1_a	KT828493	C	NA	NA
718	ROD233	Rodrigues	ROD	ROD16	-19.73556	63.38139	February 2013	Q	C1-C2	C1_a	KT828493	C	NA	NA
719	ROD234	Rodrigues	ROD	ROD16	-19.73556	63.38139	February 2013	Q	C1-C2	C1_a	KT828493	C	NA	NA
720	ROD235	Rodrigues	ROD	ROD16	-19.73556	63.38139	February 2013	Q	C1-C2	C1_a	KT828493	C	NA	NA
721	ROD236	Rodrigues	ROD	ROD16	-19.73556	63.38139	February 2013	Q	C1-C2	C1_a	KT828493	C	NA	NA
722	ROD237	Rodrigues	ROD	ROD16	-19.73556	63.38139	February 2013	Q	C1-C2	C1_a	KT828493	C	NA	NA
723	ROD238	Rodrigues	ROD	ROD16	-19.73556	63.38139	February 2013	Q	C1-C2	C1_a	KT828493	C	NA	NA
724	ROD247	Rodrigues	ROD	ROD16	-19.73556	63.38139	February 2013	Q	C1-C2	C1_a	KT828493	C	NA	NA
725	ROD248	Rodrigues	ROD	ROD16	-19.73556	63.38139	February 2013	Q	C1-C2	C1_a	KT828493	C	NA	NA
726	ROD249	Rodrigues	ROD	ROD16	-19.73556	63.38139	February 2013	Q	C1-C2	C1_a	KT828493	C	NA	NA
727	ROD250	Rodrigues	ROD	ROD16	-19.73556	63.38139	February 2013	Q	C1-C2	C2_a	KT828495	C	NA	NA
728	ROD251	Rodrigues	ROD	ROD16	-19.73556	63.38139	February 2013	Q	C1-C2	C1_a	KT828493	C	NA	NA
729	ROD252	Rodrigues	ROD	ROD16	-19.73556	63.38139	February 2013	Q	C1-C2	C1_a	KT828493	C	NA	NA
730	ROD253	Rodrigues	ROD	ROD16	-19.73556	63.38139	February 2013	Q	C1-C2	C2_a	KT828495	C	NA	NA
731	ROD254	Rodrigues	ROD	ROD16	-19.73556	63.38139	February 2013	Q	C1-C2	C1_a	KT828493	C	NA	NA
732	ROD255	Rodrigues	ROD	ROD16	-19.73556	63.38139	February 2013	Q	C1-C2	C1_a	KT828493	C	NA	NA
733	ROD256	Rodrigues	ROD	ROD16	-19.73556	63.38139	February 2013	Q	C1-C2	C1_a	KT828493	C	NA	NA
734	ROD257	Rodrigues	ROD	ROD16	-19.73556	63.38139	February 2013	Q	C1-C2	C1_a	KT828493	C	NA	NA
735	ROD258	Rodrigues	ROD	ROD16	-19.73556	63.38139	February 2013	Q	C1-C2	C2_a	KT828495	C	NA	NA
736	ROD259	Rodrigues	ROD	ROD16	-19.73556	63.38139	February 2013	Q	C1-C2	C1_a	KT828493	C	NA	NA
737	ROD260	Rodrigues	ROD	ROD16	-19.73556	63.38139	February 2013	Q	C1-C2	C1_a	KT828493	C	NA	NA
738	ROD261	Rodrigues	ROD	ROD16	-19.73556	63.38139	February 2013	Q	C1-C2	C1_a	KT828493	C	NA	NA
739	ROD262	Rodrigues	ROD	ROD16	-19.73556	63.38139	February 2013	Q	C1-C2	C1_a	KT828493	C	NA	NA
740	ROD271	Rodrigues	ROD	ROD16	-19.73556	63.38139	February 2013	Q	C1-C2	C1_a	KT828493	C	NA	NA
741	ROD272	Rodrigues	ROD	ROD16	-19.73556	63.38139	February 2013	Q	C1-C2	C1_a	KT828493	C	NA	NA
742	ROD273	Rodrigues	ROD	ROD16	-19.73556	63.38139	February 2013	Q	C1-C2	C1_a	KT828493	C	NA	NA
743	ROD274	Rodrigues	ROD	ROD16	-19.73556	63.38139	February 2013	Q	C1-C2	C1_a	KT828493	C	NA	NA
744	ROD275	Rodrigues	ROD	ROD16	-19.73556	63.38139	February 2013	Q	C1-C2	C1_a	KT828493	C	NA	NA
745	ROD276	Rodrigues	ROD	ROD16	-19.73556	63.38139	February 2013	Q	C1-C2	C1_a	KT828493	C	NA	NA
746	ROD277	Rodrigues	ROD	ROD16	-19.73556	63.38139	February 2013	Q	C1-C2	C1_a	KT828493	C	NA	NA
747	ROD278	Rodrigues	ROD	ROD16	-19.73556	63.38139	February 2013	Q	C1-C2	C1_a	KT828493	C	NA	NA
748	ROD104	Rodrigues	ROD	ROD17	-19.745	63.37083	February 2013	Q	C1-C2	C1_a	KT828493	C	NA	NA
749	ROD105	Rodrigues	ROD	ROD17	-19.745	63.37083	February 2013	Q	C1-C2	C1_a	KT828493	C	NA	NA
750	ROD106	Rodrigues	ROD	ROD17	-19.745	63.37083	February 2013	Q	C1-C2	C1_a	KT828493	C	NA	NA
751	ROD107	Rodrigues	ROD	ROD17	-19.745	63.37083	February 2013	Q	C1-C2	C1_a	KT828493	C	NA	NA
752	ROD108	Rodrigues	ROD	ROD17	-19.745	63.37083	February 2013	Q	C1-C2	C1_a	KT828493	C	NA	NA
753	ROD109	Rodrigues	ROD	ROD17	-19.745	63.37083	February 2013	Q	C1-C2	C1_a	KT828493	C	NA	NA
754	ROD110	Rodrigues	ROD	ROD17	-19.745	63.37083	February 2013	Q	C1-C2	C1_a	KT828493	C	NA	NA
755	ROD111	Rodrigues	ROD	ROD17	-19.745	63.37083	February 2013	Q	C1-C2	C1_a	KT828493	C	NA	NA
756	ROD112	Rodrigues	ROD	ROD17	-19.745	63.37083	February 2013	Q	C1-C2	C1_a	KT828493	C	NA	NA
757	ROD113	Rodrigues	ROD	ROD17	-19.745	63.37083	February 2013	Q	C1-C2	C2_a	KT828495	C	NA	NA
758	ROD114	Rodrigues	ROD	ROD17	-19.745	63.37083	February 2013	Q	C1-C2	C1_a	KT828493	C	NA	NA
759	ROD115	Rodrigues	ROD	ROD17	-19.745	63.37083	February 2013	Q	C1-C2	C1_a	KT828493	C	NA	NA
760	ROD116	Rodrigues	ROD	ROD17	-19.745	63.37083	February 2013	Q	C1-C2	C1_a	KT828493	C	NA	NA
761	ROD117	Rodrigues	ROD	ROD17	-19.745	63.37083	February 2013	Q	C1-C2	C1_a	KT828493	C	NA	NA
762	ROD118	Rodrigues	ROD	ROD17	-19.745	63.37083	February 2013	Q	C1-C2	C1_a	KT828493	C	NA	NA
763	ROD119	Rodrigues	ROD	ROD18	-19.7525	63.36611	February 2013	Q	C1-C2	C1_a	KT828493	C	NA	NA
764	ROD120	Rodrigues	ROD	ROD18	-19.7525	63.36611	February 2013	Q	C1-C2	C1_a	KT828493	C	NA	NA
765	ROD121	Rodrigues	ROD	ROD18	-19.7525	63.36611	February 2013	Q	C1-C2	C1_a	KT828493	C	NA	NA
766	ROD122	Rodrigues	ROD	ROD18	-19.7525	63.36611	February 2013	Q	C1-C2	C1_a	KT828493	C	NA	NA
767	ROD123	Rodrigues	ROD	ROD18	-19.7525	63.36611	February 2013	Q	C1-C2	C1_a	KT828493	C	NA	NA
768	ROD124	Rodrigues	ROD	ROD18	-19.7525	63.36611	February 2013	Q	C1-C2	C1_a	KT828493	C	NA	NA
769	ROD125	Rodrigues	ROD	ROD18	-19.7525	63.36611	February 2013	Q	C1-C2	C1_a	KT828493	C	NA	NA
770	ROD126	Rodrigues	ROD	ROD18	-19.7525	63.36611	February 2013	Q	C1-C2	C1_a	KT828493	C	NA	NA
771	ROD127	Rodrigues	ROD	ROD18	-19.7525	63.36611	February 2013	Q	C1-C2	C1_a	KT828493	C	NA	NA
772	ROD136	Rodrigues	ROD	ROD18	-19.7525	63.36611	February 2013	Q	C1-C2	C1_a	KT828493	C	NA	NA
773	ROD137	Rodrigues	ROD	ROD18	-19.7525	63.36611	February 2013	Q	C1-C2	C1_a	KT828493	C	NA	NA
774	ROD138	Rodrigues	ROD	ROD18	-19.7525	63.36611	February 2013	Q	C1-C2	C1_a	KT828493	C	NA	NA
775	ROD139	Rodrigues	ROD	ROD18	-19.7525	63.36611	February 2013	Q	C1-C2	C1_a	KT828493	C	EUR07	KT828525
776	ROD140	Rodrigues	ROD	ROD18	-19.7525	63.36611	February 2013	Q	C1-C2	C1_a	KT828493	C	NA	NA
777	ROD141	Rodrigues	ROD	ROD18	-19.7525	63.36611	February 2013	Q	C1-C2	C1_a	KT828493	C	NA	NA
778	ROD142	Rodrigues	ROD	ROD18	-19.7525	63.36611	February 2013	Q	C1-C2	C1_a	KT828493	C	NA	NA
779	ROD143	Rodrigues	ROD	ROD18	-19.7525	63.36611	February 2013	Q	C1-C2	C1_a	KT828493	C	NA	NA
780	ROD152	Rodrigues	ROD	ROD18	-19.7525	63.36611	February 2013	Q	C1-C2	C1_a	KT828493	C	NA	NA
781	ROD153	Rodrigues	ROD	ROD18	-19.7525	63.36611	February 2013	Q	C1-C2	C2_a	KT828495	C	NA	NA
782	ROD154	Rodrigues	ROD	ROD18	-19.7525	63.36611	February 2013	Q	C1-C2	C1_a	KT828493	C	NA	NA
783	ROD155	Rodrigues	ROD	ROD18	-19.7525	63.36611	February 2013	Q	C1-C2	C1_a	KT828493	C	NA	NA
784	ROD156	Rodrigues	ROD	ROD18	-19.7525	63.36611	February 2013	Q	C1-C2	C1_a	KT828493	C	NA	NA
785	ROD157	Rodrigues	ROD	ROD18	-19.7525	63.36611	February 2013	Q	C1-C2	C1_a	KT828493	C	NA	NA
786	ROD158	Rodrigues	ROD	ROD18	-19.7525	63.36611	February 2013	Q	C1-C2	C1_a	KT828493	C	NA	NA
787	ROD159	Rodrigues	ROD	ROD18	-19.7525	63.36611	February 2013	Q	C1-C2	C1_a	KT828493	C	NA	NA
788	ROD168	Rodrigues	ROD	ROD18	-19.7525	63.36611	February 2013	Q	C1-C2	C1_a	KT828493	C	NA	NA
789	ROD169	Rodrigues	ROD	ROD18	-19.7525	63.36611	February 2013	Q	C1-C2	C1_a	KT828493	C	NA	NA
790	ROD170	Rodrigues	ROD	ROD18	-19.7525	63.36611	February 2013	Q	C1-C2	C1_a	KT828493	C	NA	NA
791	ROD286	Rodrigues	ROD	ROD19	-19.75472	63.39333	February 2013	Q	C1-C2	C1_a	KT828493	C	NA	NA
792	ROD287	Rodrigues	ROD	ROD19	-19.75472	63.39333	February 2013	Q	C1-C2	C1_a	KT828493	C	NA	NA
793	ROD288	Rodrigues	ROD	ROD19	-19.75472	63.39333	February 2013	Q	C1-C2	C1_a	KT828493	C	NA	NA
794	ROD289	Rodrigues	ROD	ROD19	-19.75472	63.39333	February 2013	Q	C1-C2	C1_a	KT828493	C	NA	NA
795	ROD290	Rodrigues	ROD	ROD19	-19.75472	63.39333	February 2013	Q	C1-C2	C1_a	KT828493	C	NA	NA
796	ROD065	Rodrigues	ROD	ROD20	-19.72778	63.36222	February 2013	Q	C1-C2	C1_a	KT828493	C	NA	NA
797	ROD066	Rodrigues	ROD	ROD20	-19.72778	63.36222	February 2013	Q	C1-C2	C1_a	KT828493	C	NA	NA
798	ROD067	Rodrigues	ROD	ROD20	-19.72778	63.36222	February 2013	Q	C1-C2	C1_a	KT828493	C	NA	NA
799	ROD068	Rodrigues	ROD	ROD20	-19.72778	63.36222	February 2013	Q	C1-C2	C1_a	KT828493	C	NA	NA
800	ROD069	Rodrigues	ROD	ROD20	-19.72778	63.36222	February 2013	Q	C1-C2	C1_a	KT828493	C	NA	NA
801	ROD070	Rodrigues	ROD	ROD20	-19.72778	63.36222	February 2013	Q	C1-C2	C1_a	KT828493	C	NA	NA
802	ROD071	Rodrigues	ROD	ROD20	-19.72778	63.36222	February 2013	Q	C1-C2	C1_a	KT828493	C	NA	NA
803	ROD072	Rodrigues	ROD	ROD20	-19.72778	63.36222	February 2013	Q	C1-C2	C1_a	KT828493	C	NA	NA
804	ROD081	Rodrigues	ROD	ROD20	-19.72778	63.36222	February 2013	Q	C1-C2	C1_a	KT828493	C	NA	NA
805	ROD082	Rodrigues	ROD	ROD20	-19.72778	63.36222	February 2013	Q	C1-C2	C1_a	KT828493	C	EUR07	KT828525
806	ROD083	Rodrigues	ROD	ROD20	-19.72778	63.36222	February 2013	Q	C1-C2	C1_a	KT828493	C	NA	NA
807	ROD084	Rodrigues	ROD	ROD20	-19.72778	63.36222	February 2013	Q	C1-C2	C1_a	KT828493	C	NA	NA
808	ROD085	Rodrigues	ROD	ROD20	-19.72778	63.36222	February 2013	Q	C1-C2	C1_a	KT828493	C	NA	NA
809	ROD086	Rodrigues	ROD	ROD20	-19.72778	63.36222	February 2013	Q	C1-C2	C1_a	KT828493	C	NA	NA
810	ROD087	Rodrigues	ROD	ROD20	-19.72778	63.36222	February 2013	Q	C1-C2	C1_a	KT828493	C	NA	NA
811	ROD088	Rodrigues	ROD	ROD20	-19.72778	63.36222	February 2013	Q	C1-C2	C1_a	KT828493	C	NA	NA
812	SEY061	Mahé	MAH	SYC01	-4.58	55.43417	January 2013	P0Q	A1	A1_MAD3	KT828418	A	NA	NA
813	SEY062	Mahé	MAH	SYC01	-4.58	55.43417	January 2013	P0Q	A1	A1_MAD3	KT828418	A	NA	NA
814	SEY063	Mahé	MAH	SYC01	-4.58	55.43417	January 2013	P0Q	A1	A1_MAD3	KT828418	A	NA	NA
815	SEY064	Mahé	MAH	SYC01	-4.58	55.43417	January 2013	P0Q	A1	A1_MAD3	KT828418	A	NA	NA
816	SEY031	Mahé	MAH	SYC02	-4.59889	55.455	January 2013	P0Q	A1	A1_SEY1	KT828433	A	SWIO01	KT828500
817	SEY032	Mahé	MAH	SYC02	-4.59889	55.455	January 2013	P0Q	A1	A1_MAD3	KT828418	A	NA	NA
818	SEY035	Mahé	MAH	SYC02	-4.59889	55.455	January 2013	P0Q	A1	A1_MAD3	KT828418	A	NA	NA
819	SEY036	Mahé	MAH	SYC03	-4.60389	55.45889	January 2013	P0Q	A1	A1_MAD3	KT828418	A	NA	NA
820	SEY039	Mahé	MAH	SYC03	-4.60389	55.45889	January 2013	P0Q	A1	A1_MAD3	KT828418	A	NA	NA
821	SEY041	Mahé	MAH	SYC03	-4.60389	55.45889	January 2013	P0Q	A1	A1_MAD3	KT828418	A	NA	NA
822	SEY042	Mahé	MAH	SYC03	-4.60389	55.45889	January 2013	P0Q	A1	A1_SEY1	KT828433	A	NA	NA
823	SEY068	Mahé	MAH	SYC04	-4.606027	55.439108	January 2013	P0Q	A1	A1_MAD3	KT828418	A	NA	NA
824	SEY067	Mahé	MAH	SYC05	-4.60583	55.43694	January 2013	P0Q	A1	A1_MAD3	KT828418	A	NA	NA
825	SEY069	Mahé	MAH	SYC06	-4.61139	55.43611	January 2013	P0Q	A1	A1_MAD3	KT828418	A	NA	NA
826	SEY059	Mahé	MAH	SYC07	-4.61778	55.43528	January 2013	P0Q	A1	A1_SEY1	KT828433	A	SWIO01	KT828500
827	SEY060	Mahé	MAH	SYC07	-4.61778	55.43528	January 2013	P0Q	A1	A1_MAD3	KT828418	A	NA	NA
828	SEY046	Mahé	MAH	SYC08	-4.62139	55.43528	January 2013	P0Q	A1	A1_MAD3	KT828418	A	NA	NA
829	SEY047	Mahé	MAH	SYC08	-4.62139	55.43528	January 2013	P0Q	A1	A1_MAD3	KT828418	A	NA	NA
830	SEY048	Mahé	MAH	SYC08	-4.62139	55.43528	January 2013	P0Q	A1	A1_MAD3	KT828418	A	NA	NA
831	SEY050	Mahé	MAH	SYC08	-4.62139	55.43528	January 2013	P0Q	A1	A1_MAD3	KT828418	A	NA	NA
832	SEY055	Mahé	MAH	SYC08	-4.62139	55.43528	January 2013	P0Q	A1	A1_MAD3	KT828418	A	NA	NA
833	SEY057	Mahé	MAH	SYC08	-4.62139	55.43528	January 2013	P0Q	A1	A1_MAD3	KT828418	A	NA	NA
834	SEY058	Mahé	MAH	SYC08	-4.62139	55.43528	January 2013	P0Q	A1	A1_MAD3	KT828418	A	NA	NA
835	SEY025	Mahé	MAH	SYC09	-4.63833	55.46333	January 2013	P0Q	A1	A1_MAD3	KT828418	A	NA	NA
836	SEY026	Mahé	MAH	SYC09	-4.63833	55.46333	January 2013	P0Q	A1	A1_MAD3	KT828418	A	NA	NA
837	SEY027	Mahé	MAH	SYC09	-4.63833	55.46333	January 2013	P0Q	A1	A1_MAD3	KT828418	A	NA	NA
838	SEY028	Mahé	MAH	SYC09	-4.63833	55.46333	January 2013	P0Q	A1	A1_MAD3	KT828418	A	NA	NA
839	SEY029	Mahé	MAH	SYC09	-4.63833	55.46333	January 2013	P0Q	A1	A1_MAD3	KT828418	A	NA	NA
840	SEY030	Mahé	MAH	SYC09	-4.63833	55.46333	January 2013	P0Q	A1	A1_MAD3	KT828418	A	NA	NA
841	SEY044	Mahé	MAH	SYC10	-4.65444	55.43778	January 2013	P0Q	A1	A1_MAD3	KT828418	A	NA	NA
842	SEY043	Mahé	MAH	SYC11	-4.66167	55.44	January 2013	P0Q	A1	A1_MAD3	KT828418	A	NA	NA
843	SEY045	Mahé	MAH	SYC12	-4.65583	55.45028	January 2013	P0Q	A1	A1_MAD3	KT828418	A	SWIO01	KT828500
844	SEY009	Mahé	MAH	SYC13	-4.66528	55.46861	January 2013	P0Q	A1	A1_MAD3	KT828418	A	NA	NA
845	SEY010	Mahé	MAH	SYC13	-4.66528	55.46861	January 2013	P0Q	A1	A1_MAD3	KT828418	A	SWIO01	KT828500
846	SEY011	Mahé	MAH	SYC13	-4.66528	55.46861	January 2013	P0Q	A1	A1_MAD3	KT828418	A	NA	NA
847	SEY012	Mahé	MAH	SYC13	-4.66528	55.46861	January 2013	P0Q	A1	A1_MAD3	KT828418	A	NA	NA
848	SEY013	Mahé	MAH	SYC13	-4.66528	55.46861	January 2013	P0Q	A1	A1_MAD3	KT828418	A	NA	NA
849	SEY014	Mahé	MAH	SYC13	-4.66528	55.46861	January 2013	P0Q	A1	A1_MAD3	KT828418	A	NA	NA
850	SEY015	Mahé	MAH	SYC13	-4.66528	55.46861	January 2013	P0Q	A1	A1_MAD3	KT828418	A	NA	NA
851	SEY016	Mahé	MAH	SYC13	-4.66528	55.46861	January 2013	P0Q	A1	A1_MAD3	KT828418	A	NA	NA
852	SEY001	Mahé	MAH	SYC14	-4.67306	55.46139	January 2013	P0Q	A1	A1_SEY2	KT828434	A	SWIO01	KT828500
853	SEY003	Mahé	MAH	SYC14	-4.67306	55.46139	January 2013	P0Q	A1	A1_MAD3	KT828418	A	NA	NA
854	SEY005	Mahé	MAH	SYC14	-4.67306	55.46139	January 2013	P0Q	A1	A1_MAD3	KT828418	A	NA	NA
855	SEY006	Mahé	MAH	SYC14	-4.67306	55.46139	January 2013	P0Q	A1	A1_MAD3	KT828418	A	NA	NA
856	SEY072	Mahé	MAH	SYC15	-4.72222	55.51	January 2013	P0Q	A1	A1_MAD3	KT828418	A	NA	NA
857	SEY070	Mahé	MAH	SYC16	-4.72306	55.51139	January 2013	P0Q	A1	A1_MAD3	KT828418	A	NA	NA
858	SEY071	Mahé	MAH	SYC16	-4.72306	55.51139	January 2013	P0Q	A1	A1_MAD3	KT828418	A	NA	NA
859	SEY018	Mahé	MAH	SYC17	-4.78361	55.51	January 2013	P0Q	A1	A1_MAD3	KT828418	A	NA	NA
860	SEY020	Mahé	MAH	SYC17	-4.78361	55.51	January 2013	P0Q	A1	A1_MAD3	KT828418	A	NA	NA
861	SEY022	Mahé	MAH	SYC17	-4.78361	55.51	January 2013	P0Q	A1	A1_MAD3	KT828418	A	NA	NA
862	SEY108	Praslin	PRA	SYC18	-4.30139	55.71361	January 2013	P0Q	A1	A1_MAD3	KT828418	A	NA	NA
863	SEY109	Praslin	PRA	SYC18	-4.30139	55.71361	January 2013	P0Q	A1	A1_MAD3	KT828418	A	NA	NA
864	SEY110	Praslin	PRA	SYC18	-4.30139	55.71361	January 2013	P0Q	A1	A1_MAD3	KT828418	A	NA	NA
865	SEY111	Praslin	PRA	SYC18	-4.30139	55.71361	January 2013	P0Q	A1	A1_MAD3	KT828418	A	NA	NA
866	SEY120	Praslin	PRA	SYC18	-4.30139	55.71361	January 2013	P0Q	A1	A1_MAD3	KT828418	A	NA	NA
867	SEY121	Praslin	PRA	SYC18	-4.30139	55.71361	January 2013	P0Q	A1	A1_MAD3	KT828418	A	NA	NA
868	SEY122	Praslin	PRA	SYC18	-4.30139	55.71361	January 2013	P0Q	A1	A1_MAD3	KT828418	A	NA	NA
869	SEY123	Praslin	PRA	SYC18	-4.30139	55.71361	January 2013	P0Q	A1	A1_MAD3	KT828418	A	NA	NA
870	SEY124	Praslin	PRA	SYC18	-4.30139	55.71361	January 2013	P0Q	A1	A1_MAD3	KT828418	A	NA	NA
871	SEY138	Praslin	PRA	SYC19	-4.32222	55.69083	January 2013	P0Q	A1	A1_MAD3	KT828418	A	NA	NA
872	SEY128	Praslin	PRA	SYC20	-4.32417	55.69833	January 2013	P0Q	A1	A1_MAD3	KT828418	A	NA	NA
873	SEY129	Praslin	PRA	SYC21	-4.32278	55.7	January 2013	P0Q	A1	A1_MAD3	KT828418	A	NA	NA
874	SEY130	Praslin	PRA	SYC21	-4.32278	55.7	January 2013	P0Q	A1	A1_MAD3	KT828418	A	NA	NA
875	SEY139	Praslin	PRA	SYC22	-4.32722	55.71583	January 2013	P0Q	A1	A1_MAD3	KT828418	A	NA	NA
876	SEY131	Praslin	PRA	SYC23	-4.32944	55.71917	January 2013	P0Q	A1	A1_MAD3	KT828418	A	NA	NA
877	SEY134	Praslin	PRA	SYC23	-4.32944	55.71917	January 2013	P0Q	A1	A1_MAD3	KT828418	A	SWIO01	KT828500
878	SEY136	Praslin	PRA	SYC23	-4.32944	55.71917	January 2013	P0Q	A1	A1_MAD3	KT828418	A	NA	NA
879	SEY137	Praslin	PRA	SYC24	-4.34861	55.73889	January 2013	P0Q	A1	A1_MAD3	KT828418	A	NA	NA
880	SEY143	Praslin	PRA	SYC25	-4.33861	55.75167	January 2013	P0Q	A1	A1_MAD3	KT828418	A	NA	NA
881	SEY125	Praslin	PRA	SYC26	-4.33889	55.75333	January 2013	P0Q	A1	A1_MAD3	KT828418	A	NA	NA
882	SEY126	Praslin	PRA	SYC26	-4.33889	55.75333	January 2013	P0Q	A1	A1_MAD3	KT828418	A	NA	NA
883	SEY127	Praslin	PRA	SYC26	-4.33889	55.75333	January 2013	P0Q	A1	A1_MAD3	KT828418	A	NA	NA
884	SEY141	Praslin	PRA	SYC27	-4.32833	55.75639	January 2013	P0QQ	O1'/Z2	Z2_SEY1	KT828478	Z	AFR12	KT828517
885	SEY142	Praslin	PRA	SYC27	-4.32833	55.75639	January 2013	P0Q	A1	A1_MAD3	KT828418	A	NA	NA
886	SEY140	Praslin	PRA	SYC28	-4.32028	55.76194	January 2013	P0Q	A1	A1_MAD3	KT828418	A	NA	NA
887	SEY073	Praslin	PRA	SYC29	-4.32056	55.75	January 2013	P0Q	A1	A1_MAD3	KT828418	A	NA	NA
888	SEY074	Praslin	PRA	SYC29	-4.32056	55.75	January 2013	P0Q	A1	A1_MAD3	KT828418	A	NA	NA
889	SEY075	Praslin	PRA	SYC29	-4.32056	55.75	January 2013	P0Q	A1	A1_MAD3	KT828418	A	NA	NA
890	SEY076	Praslin	PRA	SYC29	-4.32056	55.75	January 2013	P0Q	A1	A1_MAD3	KT828418	A	NA	NA
891	SEY077	Praslin	PRA	SYC29	-4.32056	55.75	January 2013	P0Q	A1	A1_MAD3	KT828418	A	NA	NA
892	SEY078	Praslin	PRA	SYC29	-4.32056	55.75	January 2013	P0Q	A1	A1_MAD3	KT828418	A	NA	NA
893	SEY079	Praslin	PRA	SYC29	-4.32056	55.75	January 2013	P0Q	A1	A1_MAD3	KT828418	A	NA	NA
894	SEY080	Praslin	PRA	SYC29	-4.32056	55.75	January 2013	P0Q	A1	A1_MAD3	KT828418	A	NA	NA
895	SEY088	Praslin	PRA	SYC29	-4.32056	55.75	January 2013	P0Q	A1	A1_MAD3	KT828418	A	NA	NA
896	SEY089	Praslin	PRA	SYC29	-4.32056	55.75	January 2013	P0Q	A1	A1_MAD3	KT828418	A	NA	NA
897	SEY090	Praslin	PRA	SYC29	-4.32056	55.75	January 2013	P0Q	A1	A1_MAD3	KT828418	A	NA	NA
898	SEY091	Praslin	PRA	SYC29	-4.32056	55.75	January 2013	P0Q	A1	A1_MAD3	KT828418	A	NA	NA
899	SEY092	Praslin	PRA	SYC29	-4.32056	55.75	January 2013	P0Q	A1	A1_MAD3	KT828418	A	NA	NA
900	SEY093	Praslin	PRA	SYC29	-4.32056	55.75	January 2013	P0Q	A1	A1_MAD3	KT828418	A	NA	NA
901	SEY094	Praslin	PRA	SYC29	-4.32056	55.75	January 2013	P0Q	A1	A1_MAD3	KT828418	A	NA	NA
902	SEY095	Praslin	PRA	SYC29	-4.32056	55.75	January 2013	P0Q	A1	A1_MAD3	KT828418	A	SWIO01	KT828500
903	SEY104	Praslin	PRA	SYC29	-4.32056	55.75	January 2013	P0Q	A1	A1_MAD3	KT828418	A	NA	NA
904	SEY105	Praslin	PRA	SYC29	-4.32056	55.75	January 2013	P0Q	A1	A1_MAD3	KT828418	A	NA	NA
905	SEY106	Praslin	PRA	SYC29	-4.32056	55.75	January 2013	P0Q	A1	A1_MAD3	KT828418	A	NA	NA
906	SEY107	Praslin	PRA	SYC30	-4.31972	55.74111	January 2013	P0QQ	O1'/Z2	Z2_SEY1	KT828478	Z	AFR12	KT828517
907	SEOE_39	Praslin	PRA	SYC40	-4.3112500	55.6856000	April 2015	P0QQ	O1'/Z2	Z2_SEY1	KT828478	Z	NA	NA
908	SEOE_41	Praslin	PRA	SYC41	-4.3109167	55.6880000	April 2015	P0QQ	O1'/Z2	Z2_SEY1	KT828478	Z	NA	NA
909	SEY144	La Digue	DIG	SYC31	-4.34417	55.83833	January 2013	P0Q	A1	A1_MAD3	KT828418	A	NA	NA
910	SEY152	La Digue	DIG	SYC31	-4.34417	55.83833	January 2013	P0Q	A1	A1_MAD3	KT828418	A	NA	NA
911	SEY153	La Digue	DIG	SYC31	-4.34417	55.83833	January 2013	P0Q	A1	A1_MAD3	KT828418	A	NA	NA
912	SEY154	La Digue	DIG	SYC31	-4.34417	55.83833	January 2013	P0Q	A1	A1_MAD3	KT828418	A	NA	NA
913	SEY155	La Digue	DIG	SYC31	-4.34417	55.83833	January 2013	P0Q	A1	A1_MAD3	KT828418	A	NA	NA
914	SEY156	La Digue	DIG	SYC31	-4.34417	55.83833	January 2013	P0QQ	O1'/Z2	Z2_SEY1	KT828478	Z	AFR12	KT828517
915	SEY157	La Digue	DIG	SYC31	-4.34417	55.83833	January 2013	P0Q	A1	A1_MAD3	KT828418	A	NA	NA
916	SEY158	La Digue	DIG	SYC31	-4.34417	55.83833	January 2013	P0Q	A1	A1_MAD3	KT828418	A	NA	NA
917	SEY159	La Digue	DIG	SYC31	-4.34417	55.83833	January 2013	P0Q	A1	A1_MAD3	KT828418	A	NA	NA
918	SEY168	La Digue	DIG	SYC31	-4.34417	55.83833	January 2013	P0Q	A1	A1_MAD3	KT828418	A	NA	NA
919	SEY169	La Digue	DIG	SYC31	-4.34417	55.83833	January 2013	P0QQ	O1'/Z2	Z2_SEY1	KT828478	Z	AFR12	KT828517
920	SEY170	La Digue	DIG	SYC31	-4.34417	55.83833	January 2013	P0Q	A1	A1_MAD3	KT828418	A	NA	NA
921	SEY171	La Digue	DIG	SYC31	-4.34417	55.83833	January 2013	P0Q	A1	A1_MAD3	KT828418	A	NA	NA
922	SEY172	La Digue	DIG	SYC31	-4.34417	55.83833	January 2013	P0Q	A1	A1_MAD3	KT828418	A	NA	NA
923	SEY173	La Digue	DIG	SYC31	-4.34417	55.83833	January 2013	P0Q	A1	A1_MAD3	KT828418	A	NA	NA
924	SEY174	La Digue	DIG	SYC31	-4.34417	55.83833	January 2013	P0QQ	O1'/Z2	Z2_SEY1	KT828478	Z	NA	NA
925	SEY175	La Digue	DIG	SYC31	-4.34417	55.83833	January 2013	P0Q	A1	A1_MAD3	KT828418	A	NA	NA
926	SEY176	La Digue	DIG	SYC31	-4.34417	55.83833	January 2013	P0QQ	O1'/Z2	Z2_SEY1	KT828478	Z	NA	NA
927	SEY177	La Digue	DIG	SYC31	-4.34417	55.83833	January 2013	P0Q	A1	A1_MAD3	KT828418	A	NA	NA
928	SEY178	La Digue	DIG	SYC31	-4.34417	55.83833	January 2013	P0Q	A1	A1_MAD3	KT828418	A	NA	NA
929	SEY179	La Digue	DIG	SYC31	-4.34417	55.83833	January 2013	P0Q	A1	A1_MAD3	KT828418	A	NA	NA
930	SEY180	La Digue	DIG	SYC31	-4.34417	55.83833	January 2013	P0Q	A1	A1_MAD3	KT828418	A	SWIO01	KT828500
931	SEY181	La Digue	DIG	SYC31	-4.34417	55.83833	January 2013	P0Q	A1	A1_MAD3	KT828418	A	NA	NA
932	SEY182	La Digue	DIG	SYC32	-4.35139	55.83083	January 2013	P0Q	A1	A1_MAD3	KT828418	A	NA	NA
933	SEY183	La Digue	DIG	SYC32	-4.35139	55.83083	January 2013	P0Q	A1	A1_MAD3	KT828418	A	SWIO01	KT828500
934	SEY185	La Digue	DIG	SYC32	-4.35139	55.83083	January 2013	P0Q	A1	A1_MAD3	KT828418	A	NA	NA
935	COM03_Mz1	Grande_Comore	GCO	GCO01	-11.42194	43.30639	2014	P0Q	A1	A1_MAD15	KT828430	A	NA	NA
936	COM04_Mz2	Grande_Comore	GCO	GCO01	-11.42194	43.30639	2014	P0Q	A1	A1_MAD15	KT828430	A	NA	NA
937	COM05_Mz3	Grande_Comore	GCO	GCO01	-11.42194	43.30639	2014	P0Q	A1	A1_MAD15	KT828430	A	NA	NA
938	COM06_Mz4	Grande_Comore	GCO	GCO01	-11.42194	43.30639	2014	P0Q	A1	A1_MAD15	KT828430	A	NA	NA
939	COM07_Mz5	Grande_Comore	GCO	GCO01	-11.42194	43.30639	2014	P0Q	A1	A1_MAD15	KT828430	A	SWIO03	KT828502
940	COM18_Bi1	Grande_Comore	GCO	GCO02	-11.57833	43.28778	2014	P0Q	A1	A1_MAD3	KT828418	A	NA	NA
941	COM19_Bi2	Grande_Comore	GCO	GCO02	-11.57833	43.28778	2014	P0Q	A1	A1_MAD3	KT828418	A	NA	NA
942	COM20_Bn1	Grande_Comore	GCO	GCO03	-11.58389	43.28639	2014	P0Q	A1	A1_MAD3	KT828418	A	NA	NA
943	COM21_Bn2	Grande_Comore	GCO	GCO03	-11.58389	43.28639	2014	P0Q	A1	A1_MAD3	KT828418	A	NA	NA
944	COM22_Bn3	Grande_Comore	GCO	GCO03	-11.58389	43.28639	2014	P0Q	A1	A1_MAD3	KT828418	A	NA	NA
945	COM23_Bn4	Grande_Comore	GCO	GCO03	-11.58389	43.28639	2014	P0Q	A1	A1_MAD3	KT828418	A	NA	NA
946	COM24_N1	Grande_Comore	GCO	GCO04	-11.66028	43.2725	2014	P0Q	A1	A1_MAD3	KT828418	A	NA	NA
947	COM25_N2	Grande_Comore	GCO	GCO04	-11.66028	43.2725	2014	P0Q	A1	A1_MAD3	KT828418	A	NA	NA
948	COM26_N3	Grande_Comore	GCO	GCO04	-11.66028	43.2725	2014	P0Q	A1	A1_MAD3	KT828418	A	NA	NA
949	COM27_V1	Grande_Comore	GCO	GCO05	-11.6925	43.25556	2014	P0Q	A1	A1_MAD3	KT828418	A	NA	NA
950	COM28_V2	Grande_Comore	GCO	GCO05	-11.6925	43.25556	2014	P0Q	A1	A1_MAD15	KT828430	A	SWIO03	KT828502
951	COM29_V3	Grande_Comore	GCO	GCO05	-11.6925	43.25556	2014	P0Q	A1	A1_MAD15	KT828430	A	NA	NA
952	COM30_V4	Grande_Comore	GCO	GCO05	-11.6925	43.25556	2014	P0Q	A1	A1_MAD3	KT828418	A	NA	NA
953	COM16_Dz1	Grande_Comore	GCO	GCO06	-11.70056	43.27	2014	P0Q	A1	A1_MAD3	KT828418	A	SWIO01	KT828500
954	COM17_Dz2	Grande_Comore	GCO	GCO06	-11.70056	43.27	2014	P0Q	A1	A1_MAD3	KT828418	A	NA	NA
955	COM08_Mr1	Grande_Comore	GCO	GCO07	-11.70389	43.25417	2014	P0Q	A1	A1_MAD3	KT828418	A	NA	NA
956	COM09_Mr2	Grande_Comore	GCO	GCO07	-11.70389	43.25417	2014	P0Q	A1	A1_MAD3	KT828418	A	SWIO01	KT828500
957	COM11_Mi2	Grande_Comore	GCO	GCO08	-11.81167	43.28	2014	P0Q	A1	A1_GCO1	KT828435	A	SWIO01	KT828500
958	COM12_Mn1	Grande_Comore	GCO	GCO09	-11.88472	43.40028	2014	P0Q	A1	A1_GCO2	KT828436	A	NA	NA
959	COM13_Mn2	Grande_Comore	GCO	GCO09	-11.88472	43.40028	2014	P0Q	A1	A1_GCO2	KT828436	A	SWIO01	KT828500
960	COM14_Mn3	Grande_Comore	GCO	GCO09	-11.88472	43.40028	2014	P0Q	A1	A1_GCO2	KT828436	A	NA	NA
961	COM15_Mn4	Grande_Comore	GCO	GCO09	-11.88472	43.40028	2014	P0Q	A1	A1_GCO2	KT828436	A	SWIO01	KT828500
962	COM01_M1	Grande_Comore	GCO	GCO10	Not reported	Not reported	2014	P0Q	A1	A1_GCO1	KT828435	A	SWIO01	KT828500
963	COM02_M2	Grande_Comore	GCO	GCO10	Not reported	Not reported	2014	P0Q	A1	A1_GCO1	KT828435	A	NA	NA
964	COM72_WaMi1	Mohéli	MOH	MOH01	Not reported	Not reported	2014	P0Q	A1	A1_MAD3	KT828418	A	NA	NA
965	COM73_WaMi2	Moheli	MOH	MOH01	Not reported	Not reported	2014	P0Q	A1	A1_MAD3	KT828418	A	NA	NA
966	COM75_WaMi4	Moheli	MOH	MOH01	Not reported	Not reported	2014	P0Q	A1	A1_MAD3	KT828418	A	NA	NA
967	COM76_WaMi5	Moheli	MOH	MOH01	Not reported	Not reported	2014	P0Q	A1	A1_MAD3	KT828418	A	NA	NA
968	COM77_WaMi6	Moheli	MOH	MOH01	Not reported	Not reported	2014	P0Q	A1	A1_MAD3	KT828418	A	NA	NA
969	COM78_WaMi7	Moheli	MOH	MOH01	Not reported	Not reported	2014	P0Q	A1	A1_MAD3	KT828418	A	AFR13	KT828518
970	COM80_WaHa1	Moheli	MOH	MOH02	Not reported	Not reported	2014	P0Q	A1	A1_MAD3	KT828418	A	NA	NA
971	COM81_WaHa2	Moheli	MOH	MOH02	Not reported	Not reported	2014	P0Q	A1	A1_MAD3	KT828418	A	AFR13	KT828518
972	COM82_Mirin1	Moheli	MOH	MOH03	Not reported	Not reported	2014	P0Q	A1	A1_MAD3	KT828418	A	NA	NA
973	COM83_Mirin2	Moheli	MOH	MOH03	Not reported	Not reported	2014	P0Q	A1	A1_MAD3	KT828418	A	AFR13	KT828518
974	COM32_Ka2	Anjouan	ANJ	ANJ01	Not reported	Not reported	2014	P0Q	A1	A1_ANJ1	KT828437	A	NA	NA
975	COM33_Ka3	Anjouan	ANJ	ANJ01	Not reported	Not reported	2014	P0Q	A1	A1_ANJ1	KT828437	A	SWIO01	KT828500
976	COM34_Ka4	Anjouan	ANJ	ANJ01	Not reported	Not reported	2014	P0Q	A1	A1_ANJ1	KT828437	A	NA	NA
977	COM35_Si1	Anjouan	ANJ	ANJ02	Not reported	Not reported	2014	P0Q	A1	A1_MAD3	KT828418	A	NA	NA
978	COM36_Si2	Anjouan	ANJ	ANJ02	Not reported	Not reported	2014	P0Q	A1	A1_ANJ1	KT828437	A	NA	NA
979	COM37_Si3	Anjouan	ANJ	ANJ02	Not reported	Not reported	2014	P0Q	A1	A1_MAD3	KT828418	A	NA	NA
980	COM38_Si4	Anjouan	ANJ	ANJ02	Not reported	Not reported	2014	P0Q	A1	A1_MAD15	KT828430	A	SWIO01	KT828500
981	COM39_Mir1	Anjouan	ANJ	ANJ03	Not reported	Not reported	2014	P0Q	A1	A1_MAD3	KT828418	A	NA	NA
982	COM40_Mir2	Anjouan	ANJ	ANJ03	Not reported	Not reported	2014	P0Q	A1	A1_MAD3	KT828418	A	SWIO01	KT828500
983	COM43_B1.1	Anjouan	ANJ	ANJ04	Not reported	Not reported	2014	P0Q	A1	A1_MAD3	KT828418	A	NA	NA
984	COM44_B1.2	Anjouan	ANJ	ANJ04	Not reported	Not reported	2014	P0Q	A1	A1_MAD3	KT828418	A	NA	NA
985	COM46_B1.4	Anjouan	ANJ	ANJ04	Not reported	Not reported	2014	P0Q	A1	A1_MAD3	KT828418	A	NA	NA
986	COM47_B2.1	Anjouan	ANJ	ANJ05	Not reported	Not reported	2014	P0Q	A1	A1_MAD3	KT828418	A	NA	NA
987	COM49_B2.3	Anjouan	ANJ	ANJ05	Not reported	Not reported	2014	P0Q	A1	A1_ANJ1	KT828437	A	SWIO01	KT828500
988	COM50_B2.4	Anjouan	ANJ	ANJ05	Not reported	Not reported	2014	P0Q	A1	A1_MAD3	KT828418	A	NA	NA
989	COM51_A1.1	Anjouan	ANJ	ANJ06	Not reported	Not reported	2014	P0Q	A1	A1_MAD3	KT828418	A	NA	NA
990	COM52_A1.2	Anjouan	ANJ	ANJ06	Not reported	Not reported	2014	P0Q	A1	A1_MAD3	KT828418	A	NA	NA
991	COM56_A2.2	Anjouan	ANJ	ANJ07	Not reported	Not reported	2014	P0Q	A1	A1_MAD3	KT828418	A	NA	NA
992	COM57_A2.3	Anjouan	ANJ	ANJ07	Not reported	Not reported	2014	P0Q	A1	A1_MAD3	KT828418	A	NA	NA
993	COM60_A3.2	Anjouan	ANJ	ANJ08	Not reported	Not reported	2014	P0Q	A1	A1_MAD3	KT828418	A	NA	NA
994	COM61_A3.3	Anjouan	ANJ	ANJ08	Not reported	Not reported	2014	P0Q	A1	A1_MAD3	KT828418	A	NA	NA
995	COM62_A4.1	Anjouan	ANJ	ANJ09	Not reported	Not reported	2014	P0Q	A1	A1_MAD3	KT828418	A	SWIO05	KT828504
996	COM65_A4.4	Anjouan	ANJ	ANJ09	Not reported	Not reported	2014	P0Q	A1	A1_MAD3	KT828418	A	NA	NA
997	COM66_A5.1	Anjouan	ANJ	ANJ10	Not reported	Not reported	2014	P0Q	A1	A1_MAD3	KT828418	A	NA	NA
998	COM67_A5.2	Anjouan	ANJ	ANJ10	Not reported	Not reported	2014	P0Q	A1	A1_MAD3	KT828418	A	NA	NA
999	COM68_A6.1	Anjouan	ANJ	ANJ11	Not reported	Not reported	2014	P0Q	A1	A1_MAD3	KT828418	A	NA	NA
1000	COM69_A6.2	Anjouan	ANJ	ANJ11	Not reported	Not reported	2014	P0Q	A1	A1_MAD3	KT828418	A	NA	NA
1001	MAY02_Tsi	Mayotte	MYT	MYT01	Not reported	Not reported	2013	P0Q	A1	A1_MAD12	KT828427	A	NA	NA
1002	MAY03_Hag	Mayotte	MYT	MYT02	Not reported	Not reported	2013	P0Q	A1	A1_MAD3	KT828418	A	NA	NA
1003	MAY05_Bamo	Mayotte	MYT	MYT03	Not reported	Not reported	2013	P0Q	A1	A1_MYT1	KT828438	A	NA	NA
1004	MAY06_Bamo	Mayotte	MYT	MYT03	Not reported	Not reported	2013	P0Q	A1	A1_MYT1	KT828438	A	SWIO01	KT828500
1005	MAY08_Kank	Mayotte	MYT	MYT04	Not reported	Not reported	2013	P0Q	A1	A1_MAD3	KT828418	A	NA	NA
1006	MAY09_Pask	Mayotte	MYT	MYT05	Not reported	Not reported	2013	P0Q	A1	A1_MAD3	KT828418	A	NA	NA
1007	MAY11_Dap	Mayotte	MYT	MYT06	Not reported	Not reported	2013	P0Q	A1	A1_MAD3	KT828418	A	NA	NA
1008	MAY12_Mts	Mayotte	MYT	MYT07	Not reported	Not reported	2013	P0Q	A1	A1_MAD3	KT828418	A	NA	NA
1009	MAY14_Mal	Mayotte	MYT	MYT08	Not reported	Not reported	2013	P0Q	A1	A1_MAD3	KT828418	A	NA	NA
1010	MAY17_Ban	Mayotte	MYT	MYT09	Not reported	Not reported	2013	P0Q	A1	A1_MAD3	KT828418	A	NA	NA
1011	MAY18_Sak	Mayotte	MYT	MYT10	Not reported	Not reported	2013	P0Q	A1	A1_MAD3	KT828418	A	NA	NA
1012	MAY19_Sak	Mayotte	MYT	MYT10	Not reported	Not reported	2013	P0Q	A1	A1_MAD3	KT828418	A	NA	NA
1013	MAY20_Haj	Mayotte	MYT	MYT17	Not reported	Not reported	2013	P0Q	A1	A1_MAD3	KT828418	A	NA	NA
1014	MAY21_Ilo	Mayotte	MYT	MYT11	Not reported	Not reported	2013	P0Q	A1	A1_MYT2	KT828439	A	SWIO01	KT828500
1015	MAY22_Dem	Mayotte	MYT	MYT12	Not reported	Not reported	2013	P0Q	A1	A1_MAD3	KT828418	A	NA	NA
1016	MAY25_Casd	Mayotte	MYT	MYT13	Not reported	Not reported	2013	P0Q	A1	A1_MYT3	KT828440	A	SWIO04	KT828503
1017	MAY26_Dzo	Mayotte	MYT	MYT14	Not reported	Not reported	2013	P0Q	A1	A1_MAD3	KT828418	A	SWIO01	KT828500
1018	MAY28_Ban	Mayotte	MYT	MYT09	Not reported	Not reported	2013	P0Q	A1	A1_MAD3	KT828418	A	NA	NA
1019	MAY29.1_JoC	Mayotte	MYT	MYT15	Not reported	Not reported	2013	P0Q	A1	A1_MAD3	KT828418	A	NA	NA
1020	MAY31_JoC	Mayotte	MYT	MYT15	Not reported	Not reported	2013	P0Q	A1	A1_MAD3	KT828418	A	NA	NA
1021	MAY32_AF	Mayotte	MYT	MYT16	Not reported	Not reported	2013	P0Q	A1	A1_MAD3	KT828418	A	NA	NA
1022	MAY33_AF	Mayotte	MYT	MYT16	Not reported	Not reported	2013	P0Q	A1	A1_MAD3	KT828418	A	NA	NA
1023	MAY34_AF	Mayotte	MYT	MYT16	Not reported	Not reported	2013	P0Q	A1	A1_MAD3	KT828418	A	NA	NA
1024	MAY38_AF	Mayotte	MYT	MYT16	Not reported	Not reported	2013	P0Q	A1	A1_MAD3	KT828418	A	NA	NA
1025	AF083	Egypt	EGY	EGY01	27.175996	31.185772	September 1997	P0Q	O1/Z7	Z7_EGY1	KT828447	Z	AFR11	KT828516
1026	SEN_03.1M	Senegal	SEN	SEN01	14.7179500	-17.2812667	2015	P0QQ	A4	A4_SEN1	KT828455	A	AFR07	KT828512
1027	SEN_04.1M	Senegal	SEN	SEN01	14.7179500	-17.2812667	2015	P0QQ	A4	A4_SEN2	KT828456	A	AFR07	KT828512
1028	SEN_01.1M	Senegal	SEN	SEN02	14.792037	-16.929190	November 2014	P0Q	A1	NA	NA	A	NA	NA
1029	SEN_02.1M	Senegal	SEN	SEN03	14.393927	-16.958462	November 2014	P0Q	A1	A1_MAD3	KT828418	A	AFR13	KT828518
1030	AF132.1	São Tomé Island	STP	STP01	0.288430	6.612184	April 1998	P0QQ	A4	A4_a	KT828448	A	NA	NA
1031	AF133.1	São Tomé Island	STP	STP01	0.288430	6.612184	April 1998	P0QQ	A4	A4_a	KT828448	A	NA	NA
1032	AF134.1	São Tomé Island	STP	STP01	0.288430	6.612184	April 1998	P0QQ	A4	A4_a	KT828448	A	AFR06	KT828511
1033	AF136.1	São Tomé Island	STP	STP01	0.288430	6.612184	April 1998	P0QQ	A4	A4_STP1	KT828457	A	AFR06	KT828511
1034	AF138.1	São Tomé Island	STP	STP01	0.288430	6.612184	April 1998	P0QQ	A4	A4_a	KT828448	A	NA	NA
1035	AF139.1	São Tomé Island	STP	STP01	0.288430	6.612184	April 1998	P0QQ	A66	A66_STP1	KT828475	A	AFR06	KT828511
1036	AF141.1	São Tomé Island	STP	STP01	0.288430	6.612184	April 1998	P0QQ	A4	A4_a	KT828448	A	NA	NA
1037	AF142.1	São Tomé Island	STP	STP01	0.288430	6.612184	April 1998	P0QQ	A4	A4_a	KT828448	A	AFR06	KT828511
1038	AF143.1	São Tomé Island	STP	STP01	0.288430	6.612184	April 1998	P0QQ	A4	A4_a	KT828448	A	NA	NA
1039	CHA_01.1	Tchad	TCD	TCD01	9.3021667	15.6118000	January 2015	P0QQ	A6	A6_TCD1	KT828474	A	AFR01	KT828506
1040	CHA_02.1	Tchad	TCD	TCD02	7.9654000	15.9358167	January 2015	P0QQ	A4	A4_TCD1	KT828461	A	NA	NA
1041	CHA_02.3	Tchad	TCD	TCD02	7.9654000	15.9358167	January 2015	P0QQ	A4	A4_c	KT828450	A	NA	NA
1042	RCA_01.1	Republic Central Africa	CAF	CAF01	4.2055667	18.3834500	2013	P0Q	A1	A1_CAF1	KT828441	A	AFR02	KT828507
1043	RCA_02.1	Republic Central Africa	CAF	CAF01	4.2055667	18.3834500	2013	P0QQ	A4	A4_CAF1	KT828458	A	AFR03	KT828508
1044	RCA_03.2	Republic Central Africa	CAF	CAF01	4.2055667	18.3834500	2013	P0Q	A1	A1_a	KT828416	A	AFR01	KT828506
1045	RCA_04.1	Republic Central Africa	CAF	CAF02	6.9438000	19.8128000	2013	P0Q	A1	A1_CAF1	KT828441	A	AFR02	KT828507
1046	RCA_05.2	Republic Central Africa	CAF	CAF02	6.9438000	19.8128000	2013	P0QQ	A4	A4_CAF1	KT828458	A	NA	NA
1047	RCA_06.1	Republic Central Africa	CAF	CAF03	4.208511	18.274942	January 2015	P0QQ	A4	A4_a	KT828448	A	AFR06	KT828511
1048	RCA_07.1	Republic Central Africa	CAF	CAF04	4.1274333	18.3037667	January 2015	P0Q	A1	A1_b	KT828417	A	NA	NA
1049	RCA_07.2	Republic Central Africa	CAF	CAF04	4.1274333	18.3037667	January 2015	P0QQ	A4	A4_c	KT828450	A	NA	NA
1050	RCA_07.3 (BOYA 01.X2)	Republic Central Africa	CAF	CAF04	4.1274333	18.3037667	January 2015	P0Q	A1	A1_CAF1	KT828441	A	NA	NA
1051	RCA_08.1 (RCA_08.2)	Republic Central Africa	CAF	CAF05	4.2282167	18.1715500	January 2015	P0QQ	A4	A4_CAF2	KT828459	A	NA	NA
1052	RCA_08.2 (RCA_08.1)	Republic Central Africa	CAF	CAF05	4.2282167	18.1715500	January 2015	P0Q	A1	A1_CAF2	KT828442	A	NA	NA
1053	GBN_01	Gabon	GAB	GAB01	-1.6296500	13.5541500	2014	P0Q	A1	A1_GAB1	KT828443	A	AFR08	KT828513
1054	GBN_14	Gabon	GAB	GAB02	-2.0074833	13.6115500	2014	P0Q	A1	A1_GAB1	KT828443	A	AFR08	KT828513
1055	GBN_31	Gabon	GAB	GAB02	-2.0074833	13.6115500	2014	P0QQ	A4	A4_GAB1	KT828460	A	AFR01	KT828506
1056	OUG_01	Uganda	UGA	UGA01	0.236088	32.623771	April 2015	P0QQ	A67	A67_UGA1	KT828477	A	AFR01	KT828506
1057	TAN_01.1	Tanzania	TZA	TZA01	-6.96667	37.58333	June 2015	P0Q	A1	A1_a	KT828416	A	AFR01	KT828506
1058	TAN_02.1	Tanzania	TZA	TZA01	-6.96667	37.58333	June 2015	P0Q	A1	A1_a	KT828416	A	NA	NA
1059	TAN_03.1	Tanzania	TZA	TZA01	-6.96667	37.58333	June 2015	P0Q	A1	A1_a	KT828416	A	NA	NA
1060	TAN_04.1	Tanzania	TZA	TZA01	-6.96667	37.58333	June 2015	P0Q	A1	A1_b	KT828417	A	AFR01	KT828506
1061	TAN_05.1	Tanzania	TZA	TZA01	-6.96667	37.58333	June 2015	P0Q	A1	A1_a	KT828416	A	NA	NA
1062	TAN_06.1	Tanzania	TZA	TZA01	-6.96667	37.58333	June 2015	P0Q	A1	A1_TZA1	KT828444	A	AFR01	KT828506
1063	TAN_07.1	Tanzania	TZA	TZA01	-6.96667	37.58333	June 2015	P0Q	A1	A1_a	KT828416	A	NA	NA
1064	TAN_08.1	Tanzania	TZA	TZA01	-6.96667	37.58333	June 2015	P0Q	A1	A1_a	KT828416	A	NA	NA
1065	TAN_09.1	Tanzania	TZA	TZA01	-6.96667	37.58333	June 2015	P0Q	A1	A1_a	KT828416	A	NA	NA
1066	TAN_10.1	Tanzania	TZA	TZA01	-6.96667	37.58333	June 2015	P0QQ	A4	A4_a	KT828448	A	AFR06	KT828511
1067	CHE04.1	Malawi	MWI	MWI02	-10.530480	33.662898	1995	P0Q	A1	A1_MAD3	KT828418	A	AFR13	KT828518
1068	AF081	Malawi	MWI	MWI03	-13.039335	33.477260	1995	P0Q	A1	A1_a	KT828416	A	AFR01	KT828506
1069	AF081.1	Malawi	MWI	MWI03	-13.039335	33.477260	1995	P0Q	A1	A1_a	KT828416	A	NA	NA
1070	AF082	Malawi	MWI	MWI04	-14	33.48	1995	P0Q	A1	A1_MAD3	KT828418	A	AFR13	KT828518
1071	AF062	Zimbabwe	ZWE	ZWE01	-18	31	January 1995	P0QQ	A4	A4_b	KT828449	A	AFR01	KT828506
1072	AF063	Zimbabwe	ZWE	ZWE01	-18	31	January 1995	P0QQ	A4	A4_b	KT828449	A	NA	NA
1073	AF064	Zimbabwe	ZWE	ZWE01	-18	31	January 1995	P0QQ	A4	A4_ZIM2	KT828463	A	AFR01	KT828506
1074	AF065	Zimbabwe	ZWE	ZWE01	-18	31	January 1995	P0QQ	A4	A4_ZIM2	KT828463	A	AFR01	KT828506
1075	AF066	Zimbabwe	ZWE	ZWE01	-18	31	January 1995	P0QQ	A4	A4_b	KT828449	A	NA	NA
1076	ZIM_01.1M	Zimbabwe	ZWE	ZWE02	-17.754205	31.060350	November 2014	P0QQ	A4	A4_c	KT828450	A	AFR01	KT828506
1077	ZIM_01.2M	Zimbabwe	ZWE	ZWE02	-17.754205	31.060350	November 2014	P0QQ	A4	A4_ZIM1	KT828462	A	AFR01	KT828506
1078	ZIM_01.3M	Zimbabwe	ZWE	ZWE02	-17.754205	31.060350	November 2014	P0QQ	A4	A4_ZIM3	KT828464	A	AFR01	KT828506
1079	ZIM_01.4M	Zimbabwe	ZWE	ZWE02	-17.754205	31.060350	November 2014	P0QQ	A4	A4_c	KT828450	A	NA	NA
1080	ZIM_01.5M	Zimbabwe	ZWE	ZWE02	-17.754205	31.060350	November 2014	P0QQ	A4	A4_ZIM2	KT828463	A	NA	NA
1081	ZIM_01.6M	Zimbabwe	ZWE	ZWE02	-17.754205	31.060350	November 2014	P0QQ	A4	A4_c	KT828450	A	AFR01	KT828506
1082	ZIM_01.7M	Zimbabwe	ZWE	ZWE02	-17.754205	31.060350	November 2014	P0QQ	A4	A4_b	KT828449	A	AFR08	KT828513
1083	ZIM_01.8M	Zimbabwe	ZWE	ZWE02	-17.754205	31.060350	November 2014	P0QQ	A4	A4_c	KT828450	A	AFR01	KT828506
1084	ZIM_01.9M	Zimbabwe	ZWE	ZWE02	-17.754205	31.060350	November 2014	P0QQ	A4	A4_b	KT828449	A	NA	NA
1085	MOZ_01	Mozambique	MOZ	MOZ01	-23.612252	35.358453	July 2015	P0Q	A1	A1_MOZ1	KT828445	A	AFR01	KT828506
1086	MOZ_20	Mozambique	MOZ	MOZ01	-23.612252	35.358453	July 2015	P0Q	A1	A1_a	KT828416	A	AFR04	KT828509
1087	AFS01	South Africa	ZAF	ZAF01	-34.001459	20.809231	2013	P0QQ	A4	A4_ZAF2	KT828466	A	AFR05	KT828510
1088	AFS04	South Africa	ZAF	ZAF01	-34.001459	20.809231	2013	P0Q	A1	A1_a	KT828416	A	AFR08	KT828513
1089	AFS07	South Africa	ZAF	ZAF01	-34.001459	20.809231	2013	P0QQ	A4	A4_ZAF1	KT828465	A	NA	NA
1090	AFS08	South Africa	ZAF	ZAF01	-34.001459	20.809231	2013	P0QQ	A4	A4_ZAF6	KT828470	A	NA	NA
1091	AFS09	South Africa	ZAF	ZAF01	-34.001459	20.809231	2013	P0QQ	A4	A4_b	KT828449	A	NA	NA
1092	AFS10	South Africa	ZAF	ZAF01	-34.001459	20.809231	2013	P0QQ	A4	A4_ZAF3	KT828467	A	AFR05	KT828510
1093	AFS12	South Africa	ZAF	ZAF01	-34.001459	20.809231	2013	P0QQ	A4	A4_b	KT828449	A	NA	NA
1094	AFS13	South Africa	ZAF	ZAF01	-34.001459	20.809231	2013	P0QQ	A4	A4_ZAF1	KT828465	A	NA	NA
1095	AFS14	South Africa	ZAF	ZAF01	-34.001459	20.809231	2013	P0QQ	A4	A4_ZAF4	KT828468	A	NA	NA
1096	AFS15	South Africa	ZAF	ZAF01	-34.001459	20.809231	2013	P0QQ	A4	A4_ZAF5	KT828469	A	NA	NA
1097	AFS16	South Africa	ZAF	ZAF01	-34.001459	20.809231	2013	P0QQ	A4	A4_ZAF7	KT828471	A	NA	NA
1098	AFS18	South Africa	ZAF	ZAF01	-34.001459	20.809231	2013	P0QQ	A4	A4_b	KT828449	A	AFR01	KT828506
1099	AFS19	South Africa	ZAF	ZAF01	-34.001459	20.809231	2013	P0QQ	A66	A66_ZAF1	KT828476	A	AFR08	KT828513
1100	AFS20	South Africa	ZAF	ZAF01	-34.001459	20.809231	2013	P0QQ	A4	A4_ZAF1	KT828465	A	AFR05	KT828510
1101	AFS22	South Africa	ZAF	ZAF01	-34.001459	20.809231	2013	P0QQ	A4	A4_b	KT828449	A	NA	NA
1102	AFS23	South Africa	ZAF	ZAF01	-34.001459	20.809231	2013	P0QQ	A4	A4_b	KT828449	A	NA	NA
1103	AFS25	South Africa	ZAF	ZAF01	-34.001459	20.809231	2013	P0QQ	A4	A4_b	KT828449	A	NA	NA
1104	AFS27	South Africa	ZAF	ZAF02	-25.592233	30.765405	May 2015	P0QQ	A4	A4_b	KT828449	A	NA	NA
1105	AFS30	South Africa	ZAF	ZAF03	-25.478499	30.993117	May 2015	P0Q	A1	A1_a	KT828416	A	AFR01	KT828506
1106	AFS31	South Africa	ZAF	ZAF03	-25.478499	30.993117	May 2015	P0QQ	A4	A4_ZAF8	KT828472	A	AFR01	KT828506
1107	AFS33	South Africa	ZAF	ZAF03	-25.478499	30.993117	May 2015	P0QQ	A4	A4_b	KT828449	A	AFR01	KT828506
1108	AFS37	South Africa	ZAF	ZAF03	-25.478499	30.993117	May 2015	P0QQ	A4	A4_ZAF9	KT828473	A	NA	NA
1109	POR_01	Portugal	PRT	PRT01	41.29778	-7.73556	July 2013	P1QQQ	A16	A16_PRT1	KT828482	A	AFR09	KT828514
1110	POR_02	Portugal	PRT	PRT02	41.33	-7.06194	July 2013	P1QQQ	A16	A16_PRT2	KT828483	A	NA	NA
1111	POR_03	Portugal	PRT	PRT03	41.3525	-7.01	July 2013	P1QQ	A11	A11_PRT2	KT828480	A	AFR09	KT828514
1112	POR_04	Portugal	PRT	PRT04	41.534418	-6.961091	July 2013	P1QQ	A11	A11_PRT1	KT828479	A	NA	NA
1113	POR_05	Portugal	PRT	PRT05	41.4825	-7.17972	July 2013	P1QQ	A14	A14_PRT1	KT828481	A	AFR09	KT828514
1114	POR_06	Portugal	PRT	PRT06	41.378608	-7.092372	July 2013	P1QQ	A11	A11_PRT1	KT828479	A	NA	NA
1115	POR_07	Portugal	PRT	PRT06	41.378608	-7.092372	July 2013	P1QQ	A11	A11_PRT1	KT828479	A	NA	NA
1116	POR_09	Portugal	PRT	PRT06	41.378608	-7.092372	July 2013	P1QQ	A11	A11_PRT1	KT828479	A	NA	NA
1117	POR_10	Portugal	PRT	PRT06	41.378608	-7.092372	July 2013	P0Q	A1	A1_b	KT828417	A	NA	NA
1118	POR_11	Portugal	PRT	PRT06	41.378608	-7.092372	July 2013	P1QQ	A11	A11_PRT1	KT828479	A	NA	NA
1119	POR_12	Portugal	PRT	PRT06	41.378608	-7.092372	July 2013	P0Q	A1	A1_b	KT828417	A	AFR10	KT828515
1120	POR_13	Portugal	PRT	PRT06	41.378608	-7.092372	July 2013	P1QQQ	A16	A16_PRT2	KT828483	A	NA	NA
1121	ESP_01	Spain	ESP	ESP01	42.817990	-2.780793	July 2013	P1QQ	A11	A11_PRT1	KT828479	A	NA	NA
1122	ESP_02	Spain	ESP	ESP01	42.817990	-2.780793	July 2013	P1QQ	A11	A11_PRT1	KT828479	A	NA	NA
1123	ESP_03	Spain	ESP	ESP01	42.817990	-2.780793	July 2013	PQQQ	M7'	M7'_a	KT828492	M	EUR01	KT828519
1124	CAR1.01	France	FRA	FRA03	45.499564	6.000841	2013	Q	C1-C2	C2_b	KT828496	C	EUR12	KT828530
1125	CAR1.05	France	FRA	FRA03	45.499564	6.000841	2013	Q	C1-C2	C1_a	KT828493	C	NA	NA
1126	CAR1.10	France	FRA	FRA03	45.499564	6.000841	2013	Q	C1-C2	C1_a	KT828493	C	EUR15	KT828533
1127	OUE01	France	FRA	FRA01	47.786836	-3.410658	2013	Q	C1-C2	C1_a	KT828493	C	EUR09	KT828527
1128	OUE02	France	FRA	FRA01	47.786836	-3.410658	2013	Q	C1-C2	C1_a	KT828493	C	NA	NA
1129	OUE03	France	FRA	FRA01	47.786836	-3.410658	2013	PQQ	M80	M80_FRA1	KT828489	M	NA	NA
1130	OUE04	France	FRA	FRA01	47.786836	-3.410658	2013	PQQ	M80	M80_FRA1	KT828489	M	NA	NA
1131	OUE05	France	FRA	FRA01	47.786836	-3.410658	2013	PQQ	M80	M80_FRA1	KT828489	M	NA	NA
1132	OUE06	France	FRA	FRA01	47.786836	-3.410658	2013	PQQ	M4	M4_a	KT828487	M	NA	NA
1133	OUE07	France	FRA	FRA01	47.786836	-3.410658	2013	PQQ	M4	M4_a	KT828487	M	NA	NA
1134	OUE11	France	FRA	FRA01	47.786836	-3.410658	2013	PQQ	M4	M4_a	KT828487	M	NA	NA
1135	OUE12	France	FRA	FRA01	47.786836	-3.410658	2013	PQQ	M4	M4_a	KT828487	M	EUR01	KT828519
1136	OUE13	France	FRA	FRA01	47.786836	-3.410658	2013	PQQ	M4	M4_a	KT828487	M	EUR01	KT828519
1137	RMEL01	France	FRA	FRA02	43.000329	6.197679	2013	PQQ	M4	M4_a	KT828487	M	EUR01	KT828519
1138	RMEL02	France	FRA	FRA02	43.000329	6.197679	2013	PQQ	M4	M4_b	KT828488	M	EUR03	KT828521
1139	RMEL03	France	FRA	FRA02	43.000329	6.197679	2013	PQQQ	M7'	M7'_a	KT828492	M	EUR01	KT828519
1140	RMEL06	France	FRA	FRA02	43.000329	6.197679	2013	PQQ	M4	M4_a	KT828487	M	EUR01	KT828519
1141	RMEL07	France	FRA	FRA02	43.000329	6.197679	2013	PQQQ	M7'	M7'_a	KT828492	M	EUR01	KT828519
1142	RMEL09	France	FRA	FRA02	43.000329	6.197679	2013	PQQ	M4	M4_a	KT828487	M	NA	NA
1143	RMEL10	France	FRA	FRA02	43.000329	6.197679	2013	PQQ	M4	M4_a	KT828487	M	NA	NA
1144	RMEL11	France	FRA	FRA02	43.000329	6.197679	2013	PQQQ	M7'	M7'_a	KT828492	M	NA	NA
1145	RMEL12	France	FRA	FRA02	43.000329	6.197679	2013	PQ	M6	M6_FRA1	KT828485	M	EUR02	KT828520
1146	RMEL15	France	FRA	FRA02	43.000329	6.197679	2013	PQ	M6	M6_FRA1	KT828485	M	EUR02	KT828520
1147	RMEL16	France	FRA	FRA02	43.000329	6.197679	2013	PQQ	M4	M4_a	KT828487	M	NA	NA
1148	RMEL17	France	FRA	FRA02	43.000329	6.197679	2013	PQQ	M4	M4_a	KT828487	M	NA	NA
1149	RMEL18	France	FRA	FRA02	43.000329	6.197679	2013	PQQQ	M7'	M7'_a	KT828492	M	NA	NA
1150	RMEL19	France	FRA	FRA02	43.000329	6.197679	2013	PQQ	M4	M4_b	KT828488	M	EUR03	KT828521
1151	RMEL20	France	FRA	FRA02	43.000329	6.197679	2013	PQ	M6	M6_FRA2	KT828486	M	NA	NA
1152	CAR2.1	Switzerland	CHE	CHE01	46.483646	7.100944	2013	Q	C1-C2	C1_a	KT828493	C	EUR15	KT828533
1153	CAR2.2	Switzerland	CHE	CHE01	46.483646	7.100944	2013	Q	C1-C2	C1_a	KT828493	C	NA	NA
1154	CAR3.1	Germany	DEU	DEU02	53.750056	7.503340	2013	Q	C1-C2	C2_DEU1	KT828499	C	EUR16	KT828534
1155	GER02	Germany	DEU	DEU01	50.217881	8.548278	August 1998	Q	C1-C2	C2_c	KT828497	C	EUR14	KT828532
1156	GER06	Germany	DEU	DEU01	50.217881	8.548278	August 1998	Q	C1-C2	C2_b	KT828496	C	EUR12	KT828530
1157	BG01	Italy	ITA	ITA01	45.703244	9.863383	June 1997	PQQ	M7	M7_a	KT828490	M	NA	NA
1158	BG07.1	Italy	ITA	ITA01	45.703244	9.863383	June 1997	Q	C1-C2	C1_a	KT828493	C	NA	NA
1159	BG09.1	Italy	ITA	ITA01	45.703244	9.863383	June 1997	PQQ	M7	M7_a	KT828490	M	NA	NA
1160	BG12.1	Italy	ITA	ITA01	45.703244	9.863383	June 1997	PQQ	M7	M7_a	KT828490	M	EUR04	KT828522
1161	BG15.1	Italy	ITA	ITA01	45.703244	9.863383	June 1997	Q	C1-C2	C1_a	KT828493	C	EUR09	KT828527
1162	BG18.1	Italy	ITA	ITA01	45.703244	9.863383	June 1997	PQQ	M7	M7_a	KT828490	M	NA	NA
1163	BG19.1	Italy	ITA	ITA01	45.703244	9.863383	June 1997	Q	C1-C2	C1_a	KT828493	C	NA	NA
1164	BG25.1	Italy	ITA	ITA01	45.703244	9.863383	June 1997	Q	C1-C2	C1_a	KT828493	C	NA	NA
1165	BG27.1	Italy	ITA	ITA01	45.703244	9.863383	June 1997	PQQQ	M7'	M7'_a	KT828492	M	EUR04	KT828522
1166	BG29.1	Italy	ITA	ITA02	45.705947	9.871362	June 1997	PQQ	M7	M7_a	KT828490	M	NA	NA
1167	BG30.1	Italy	ITA	ITA02	45.705947	9.871362	June 1997	Q	C1-C2	C1_a	KT828493	C	NA	NA
1168	BG31.1	Italy	ITA	ITA02	45.705947	9.871362	June 1997	PQ	M3	M3_a	KT828484	M	NA	NA
1169	BG35	Italy	ITA	ITA03	45.713593	9.842662	June 1997	Q	C1-C2	C1_a	KT828493	C	NA	NA
1170	BG35.1	Italy	ITA	ITA03	45.713593	9.842662	June 1997	Q	C1-C2	C1_a	KT828493	C	NA	NA
1171	BG36.1	Italy	ITA	ITA03	45.713593	9.842662	June 1997	PQQ	M7	M7_a	KT828490	M	NA	NA
1172	BG38.1	Italy	ITA	ITA03	45.713593	9.842662	June 1997	PQ	M3	M3_a	KT828484	M	EUR04	KT828522
1173	BG40.1	Italy	ITA	ITA04	45.699312	9.822700	June 1997	Q	C1-C2	C1_a	KT828493	C	EUR08	KT828526
1174	BG46.1	Italy	ITA	ITA04	45.699312	9.822700	June 1997	Q	C1-C2	C1_a	KT828493	C	NA	NA
1175	ITA55	Italy	ITA	ITA05	44.398371	11.588457	February 1997	Q	C1-C2	C1_a	KT828493	C	EUR09	KT828527
1176	ITA60	Italy	ITA	ITA06	44.119891	11.378640	February 1997	Q	C1-C2	C1_a	KT828493	C	NA	NA
1177	ITA62	Italy	ITA	ITA07	44.276767	11.725097	February 1997	Q	C1-C2	C1_a	KT828493	C	EUR09	KT828527
1178	MEL03	Italy	ITA	ITA08	41.1024	15.05203	July 1997	PQQ	M7	M7_a	KT828490	M	EUR06	KT828524
1179	GRE_01.1	Greece	GRC	GRC01	40.250674	23.332329	January 2015	Q	C1-C2	C2_d	KT828498	C	NA	NA
1180	GRE_02.1	Greece	GRC	GRC01	40.250674	23.332329	January 2015	Q	C1-C2	C2_d	KT828498	C	EUR15	KT828533
1181	GRE_03.1	Greece	GRC	GRC01	40.250674	23.332329	January 2015	Q	C1-C2	C2_d	KT828498	C	NA	NA
1182	GRE_04.1	Greece	GRC	GRC01	40.250674	23.332329	January 2015	Q	C1-C2	C2_d	KT828498	C	NA	NA
1183	GRE_05.1	Greece	GRC	GRC01	40.250674	23.332329	January 2015	Q	C1-C2	C2_d	KT828498	C	NA	NA
1184	GRE_06.1	Greece	GRC	GRC01	40.250674	23.332329	January 2015	Q	C1-C2	C2_d	KT828498	C	EUR15	KT828533
